# Supplementary material for: 4-[(Adamantan-1-yl)carbamo­yl]pyridinium chloride
Source: Acta Crystallogr Sect E Struct Rep Online. 2012 May 26;68(Pt 6):o1895. doi: 10.1107/S1600536812022866 (PMC3379453; doi:10.1107/S1600536812022866)
Supplement: Supplementary file 1 [file e-68-o1895-sup1.cif]

##############################################################################
#                                                                            #
# This CIF contains the data in a paper accepted for publication in          #
# Acta Crystallographica Section E. It conforms to the requirements of       #
# Notes for Authors for Acta Crystallographica Section E, and has been       #
# peer reviewed under the auspices of the IUCr Commission on Journals.       #
#                                                                            #
# Full details of the Crystallographic Information File format               #
# are given in the paper "The Crystallographic Information File (CIF):       #
# a New Standard Archive File for Crystallography" by S. R. Hall, F. H.      #
# Allen and I. D. Brown [Acta Cryst. (1991), A47, 655-685].                  #
#                                                                            #
# The current version of the core CIF dictionary is obtainable from          #
# ftp://ftp.iucr.org/pub/cif_core.dic.                                       #
#                                                                            #
# Software is freely available for graphical display of the structure(s)     #
# in this CIF. For information consult the CIF software page                 #
# http://www.iucr.org/resources/cif/software.                                #
#                                                                            #
# This file may be used for bona fide research purposes within the           #
# scientific community so long as proper attribution is given to the journal # 
# article from which it was obtained.                                        #
#                                                                            #
##############################################################################
data_I
_audit_creation_method     SHELXL-97
_chemical_name_systematic
;
4-[(Adamantan-1-yl)carbamoyl]pyridinium chloride
;
_chemical_name_common     ?
_chemical_formula_moiety     'C16 H21 N2 O +, Cl -'
_chemical_formula_sum     'C16 H21 Cl N2 O'
_chemical_formula_iupac     'C16 H21 N2 O +, Cl -'
_chemical_formula_weight     292.80
_chemical_melting_point     ?
_symmetry_cell_setting     monoclinic
_symmetry_space_group_name_H-M     'P 21/n'
_symmetry_space_group_name_Hall     '-P 2yn'
loop_
    _symmetry_equiv_pos_as_xyz
    'x, y, z'
    '-x+1/2, y+1/2, -z+1/2'
    '-x, -y, -z'
    'x-1/2, -y-1/2, z-1/2'
_cell_length_a     7.072(4)
_cell_length_b     22.691(13)
_cell_length_c     8.905(6)
_cell_angle_alpha     90.00
_cell_angle_beta     91.703(7)
_cell_angle_gamma     90.00
_cell_volume     1428.3(15)
_cell_formula_units_Z     4
_cell_measurement_reflns_used     3278
_cell_measurement_theta_min     1.79
_cell_measurement_theta_max     27.53
_cell_measurement_temperature     93(2)
_exptl_crystal_description     'block'
_exptl_crystal_colour     colourless
_exptl_crystal_size_max     0.10
_exptl_crystal_size_mid     0.03
_exptl_crystal_size_min     0.03
_exptl_crystal_density_diffrn     1.362
_exptl_crystal_density_meas     ?
_exptl_crystal_density_method     'not measured'
_exptl_crystal_F_000     624
_exptl_absorpt_coefficient_mu     0.265
_exptl_absorpt_correction_type     multi-scan
_exptl_absorpt_process_details     '(CrystalClear; Rigaku, 2005)'
_exptl_absorpt_correction_T_min     0.910
_exptl_absorpt_correction_T_max     1.000
_exptl_special_details
;
;
_diffrn_ambient_temperature     93(2)
_diffrn_radiation_type     MoK\a
_diffrn_radiation_wavelength     0.71073
_diffrn_radiation_source     'fine-focus sealed tube'
_diffrn_radiation_monochromator     graphite
_diffrn_measurement_device_type     'Rigaku Mercury2'
_diffrn_measurement_method     'CCD profile fitting'
_diffrn_detector_area_resol_mean     13.6612
_diffrn_reflns_number     13912
_diffrn_reflns_av_R_equivalents     0.0410
_diffrn_reflns_av_sigmaI/netI     0.0479
_diffrn_reflns_theta_min     1.79
_diffrn_reflns_theta_max     27.53
_diffrn_reflns_theta_full     27.53
_diffrn_measured_fraction_theta_max     0.995
_diffrn_measured_fraction_theta_full     0.995
_diffrn_reflns_limit_h_min     -9
_diffrn_reflns_limit_h_max     9
_diffrn_reflns_limit_k_min     -29
_diffrn_reflns_limit_k_max     29
_diffrn_reflns_limit_l_min     -11
_diffrn_reflns_limit_l_max     11
_diffrn_standards_number     ?
_diffrn_standards_interval_count     ?
_diffrn_standards_interval_time     ?
_diffrn_standards_decay_%     ?
_refine_special_details
;
 Refinement of F^2^ against ALL reflections.  The weighted R-factor wR and
 goodness of fit S are based on F^2^, conventional R-factors R are based
 on F, with F set to zero for negative F^2^. The threshold expression of
 F^2^ > 2sigma(F^2^) is used only for calculating R-factors(gt) etc. and is
 not relevant to the choice of reflections for refinement.  R-factors based
 on F^2^ are statistically about twice as large as those based on F, and R-
 factors based on ALL data will be even larger.
;
_reflns_number_total     3278
_reflns_number_gt     2863
_reflns_threshold_expression     I>2sigma(I)
_refine_ls_structure_factor_coef     Fsqd
_refine_ls_matrix_type     full
_refine_ls_R_factor_all     0.0558
_refine_ls_R_factor_gt     0.0443
_refine_ls_wR_factor_gt     0.1235
_refine_ls_wR_factor_ref     0.1574
_refine_ls_goodness_of_fit_ref     1.186
_refine_ls_restrained_S_all     1.186
_refine_ls_number_reflns     3278
_refine_ls_number_parameters     181
_refine_ls_number_restraints     0
_refine_ls_hydrogen_treatment     constr
_refine_ls_weighting_scheme     calc
_refine_ls_weighting_details
         'calc w=1/[\s^2^(Fo^2^)+(0.0868P)^2^+0.3419P] where P=(Fo^2^+2Fc^2^)/3'
_atom_sites_solution_hydrogens     geom
_atom_sites_solution_primary     direct
_atom_sites_solution_secondary     difmap
_refine_ls_shift/su_max     0.000
_refine_ls_shift/su_mean     0.000
_refine_diff_density_max     0.544
_refine_diff_density_min     -0.427
_refine_ls_extinction_method     none
_refine_ls_extinction_coef     ?
loop_
    _atom_type_symbol
    _atom_type_description
    _atom_type_scat_dispersion_real
    _atom_type_scat_dispersion_imag
    _atom_type_scat_source
    'C' 'C' 0.0033 0.0016
                         'International Tables Vol C Tables 4.2.6.8 and 6.1.1.4'
    'H' 'H' 0.0000 0.0000
                         'International Tables Vol C Tables 4.2.6.8 and 6.1.1.4'
    'N' 'N' 0.0061 0.0033
                         'International Tables Vol C Tables 4.2.6.8 and 6.1.1.4'
    'O' 'O' 0.0106 0.0060
                         'International Tables Vol C Tables 4.2.6.8 and 6.1.1.4'
    'Cl' 'Cl' 0.1484 0.1585
                         'International Tables Vol C Tables 4.2.6.8 and 6.1.1.4'
_computing_data_collection     '<i>CrystalClear</i> (Rigaku, 2005)'
_computing_cell_refinement     '<i>CrystalClear</i> (Rigaku, 2005)'
_computing_data_reduction     '<i>CrystalClear</i> (Rigaku, 2005)'
_computing_structure_solution     '<i>SHELXS97</i> (Sheldrick, 2008)'
_computing_structure_refinement     '<i>SHELXL97</i> (Sheldrick, 2008)'
_computing_molecular_graphics     '<i>SHELXTL</i> (Sheldrick, 2008)'
_computing_publication_material     '<i>SHELXTL</i> (Sheldrick, 2008)'
loop_
    _atom_site_type_symbol
    _atom_site_label
    _atom_site_fract_x
    _atom_site_fract_y
    _atom_site_fract_z
    _atom_site_U_iso_or_equiv
    _atom_site_adp_type
    _atom_site_calc_flag
    _atom_site_refinement_flags
    _atom_site_occupancy
    _atom_site_symmetry_multiplicity
    _atom_site_disorder_assembly
    _atom_site_disorder_group
    N N2 0.4961(2) 0.11853(7) 0.77561(19) 0.0136(4) Uani d . 1 1 . .
    H H2A 0.6014 0.1044 0.7457 0.016 Uiso d R 1 1 . .
    O O1 0.3053(2) 0.12500(7) 0.97887(17) 0.0195(4) Uani d . 1 1 . .
    N N1 0.8767(2) 0.03797(7) 1.21603(19) 0.0150(4) Uani d . 1 1 . .
    H H1A 0.9604 0.0230 1.2768 0.018 Uiso d R 1 1 . .
    C C4 0.8026(3) 0.08813(9) 0.9896(2) 0.0157(4) Uani d . 1 1 . .
    H H4A 0.8425 0.1069 0.9006 0.019 Uiso calc R 1 1 . .
    C C8 0.4853(3) 0.15358(9) 0.5188(2) 0.0154(4) Uani d . 1 1 . .
    H H8A 0.5154 0.1135 0.4830 0.018 Uiso calc R 1 1 . .
    H H8B 0.6058 0.1748 0.5389 0.018 Uiso calc R 1 1 . .
    C C12 0.3246(3) 0.24905(9) 0.4539(2) 0.0169(4) Uani d . 1 1 . .
    H H12A 0.4446 0.2706 0.4735 0.020 Uiso calc R 1 1 . .
    H H12B 0.2500 0.2709 0.3762 0.020 Uiso calc R 1 1 . .
    C C6 0.4548(3) 0.11078(9) 0.9207(2) 0.0143(4) Uani d . 1 1 . .
    C C7 0.3740(3) 0.14958(8) 0.6638(2) 0.0123(4) Uani d . 1 1 . .
    C C3 0.6104(3) 0.08371(8) 1.0195(2) 0.0127(4) Uani d . 1 1 . .
    C C2 0.5567(3) 0.05623(9) 1.1516(2) 0.0153(4) Uani d . 1 1 . .
    H H2B 0.4267 0.0531 1.1743 0.018 Uiso calc R 1 1 . .
    C C9 0.3315(3) 0.21225(8) 0.7186(2) 0.0146(4) Uani d . 1 1 . .
    H H9A 0.2611 0.2103 0.8129 0.018 Uiso calc R 1 1 . .
    H H9B 0.4515 0.2336 0.7395 0.018 Uiso calc R 1 1 . .
    C C13 0.2134(3) 0.24535(8) 0.5982(2) 0.0151(4) Uani d . 1 1 . .
    H H13A 0.1859 0.2861 0.6346 0.018 Uiso calc R 1 1 . .
    C C5 0.9336(3) 0.06493(9) 1.0909(2) 0.0169(4) Uani d . 1 1 . .
    H H5A 1.0648 0.0680 1.0722 0.020 Uiso calc R 1 1 . .
    C C10 0.1881(3) 0.11626(8) 0.6305(2) 0.0143(4) Uani d . 1 1 . .
    H H10A 0.1160 0.1126 0.7237 0.017 Uiso calc R 1 1 . .
    H H10B 0.2160 0.0761 0.5938 0.017 Uiso calc R 1 1 . .
    C C16 0.1811(3) 0.15352(9) 0.3664(2) 0.0161(4) Uani d . 1 1 . .
    H H16A 0.2081 0.1133 0.3296 0.019 Uiso calc R 1 1 . .
    H H16B 0.1052 0.1744 0.2877 0.019 Uiso calc R 1 1 . .
    C C15 0.0694(3) 0.14989(9) 0.5109(2) 0.0146(4) Uani d . 1 1 . .
    H H15A -0.0520 0.1284 0.4902 0.017 Uiso calc R 1 1 . .
    C C1 0.6932(3) 0.03367(9) 1.2493(2) 0.0165(4) Uani d . 1 1 . .
    H H1B 0.6576 0.0151 1.3398 0.020 Uiso calc R 1 1 . .
    C C14 0.0263(3) 0.21217(9) 0.5695(2) 0.0157(4) Uani d . 1 1 . .
    H H14A -0.0534 0.2337 0.4946 0.019 Uiso calc R 1 1 . .
    H H14B -0.0438 0.2095 0.6639 0.019 Uiso calc R 1 1 . .
    C C11 0.3670(3) 0.18655(9) 0.3972(2) 0.0163(4) Uani d . 1 1 . .
    H H11A 0.4396 0.1890 0.3028 0.020 Uiso calc R 1 1 . .
    Cl Cl1 0.77720(7) 0.01868(2) 0.63897(5) 0.01459(17) Uani d . 1 1 . .
loop_
    _atom_site_aniso_label
    _atom_site_aniso_U_11
    _atom_site_aniso_U_22
    _atom_site_aniso_U_33
    _atom_site_aniso_U_12
    _atom_site_aniso_U_13
    _atom_site_aniso_U_23
    N2 0.0114(8) 0.0184(8) 0.0110(8) 0.0036(6) 0.0002(7) 0.0022(6)
    O1 0.0137(8) 0.0295(8) 0.0154(8) 0.0054(6) 0.0025(6) 0.0056(6)
    N1 0.0154(9) 0.0175(8) 0.0120(8) 0.0031(6) -0.0045(7) 0.0002(6)
    C4 0.0164(11) 0.0172(10) 0.0135(10) -0.0002(7) 0.0005(8) 0.0011(7)
    C8 0.0145(10) 0.0183(10) 0.0134(10) 0.0036(7) 0.0008(8) 0.0020(7)
    C12 0.0178(11) 0.0159(10) 0.0167(10) 0.0001(7) -0.0017(8) 0.0032(7)
    C6 0.0126(10) 0.0156(10) 0.0146(10) 0.0001(7) -0.0017(8) 0.0015(7)
    C7 0.0109(9) 0.0141(9) 0.0117(9) 0.0010(7) -0.0020(7) 0.0007(7)
    C3 0.0134(10) 0.0133(9) 0.0114(9) 0.0009(7) -0.0013(8) -0.0009(7)
    C2 0.0137(10) 0.0173(9) 0.0149(10) 0.0018(7) 0.0004(8) 0.0019(8)
    C9 0.0161(10) 0.0145(10) 0.0130(10) 0.0011(7) -0.0015(8) -0.0002(7)
    C13 0.0175(10) 0.0119(9) 0.0158(10) 0.0018(7) 0.0000(8) 0.0001(7)
    C5 0.0136(10) 0.0183(10) 0.0186(11) -0.0007(7) -0.0024(8) -0.0018(7)
    C10 0.0150(10) 0.0138(9) 0.0141(10) -0.0011(7) -0.0015(8) 0.0030(7)
    C16 0.0179(10) 0.0177(10) 0.0124(10) 0.0029(8) -0.0036(8) 0.0008(7)
    C15 0.0129(10) 0.0163(10) 0.0142(10) -0.0014(7) -0.0034(8) 0.0000(7)
    C1 0.0196(11) 0.0163(10) 0.0138(10) 0.0020(8) 0.0014(8) 0.0003(8)
    C14 0.0140(10) 0.0183(10) 0.0148(10) 0.0040(7) 0.0004(8) 0.0038(7)
    C11 0.0163(10) 0.0193(10) 0.0133(10) 0.0023(8) 0.0014(8) 0.0027(7)
    Cl1 0.0136(3) 0.0161(3) 0.0139(3) 0.00244(16) -0.00125(19) 0.00123(16)
_geom_special_details
;
 All esds (except the esd in the dihedral angle between two l.s. planes)
 are estimated using the full covariance matrix.  The cell esds are taken
 into account individually in the estimation of esds in distances, angles
 and torsion angles; correlations between esds in cell parameters are only
 used when they are defined by crystal symmetry.  An approximate (isotropic)
 treatment of cell esds is used for estimating esds involving l.s. planes.
;
loop_
    _geom_bond_atom_site_label_1
    _geom_bond_atom_site_label_2
    _geom_bond_site_symmetry_2
    _geom_bond_distance
    _geom_bond_publ_flag
    N2 C6 . 1.345(3) ?
    N2 C7 . 1.478(2) ?
    N2 H2A . 0.8600 ?
    O1 C6 . 1.234(3) ?
    N1 C1 . 1.343(3) ?
    N1 C5 . 1.343(3) ?
    N1 H1A . 0.8600 ?
    C4 C5 . 1.378(3) ?
    C4 C3 . 1.396(3) ?
    C4 H4A . 0.9500 ?
    C8 C7 . 1.534(3) ?
    C8 C11 . 1.542(3) ?
    C8 H8A . 0.9900 ?
    C8 H8B . 0.9900 ?
    C12 C13 . 1.529(3) ?
    C12 C11 . 1.538(3) ?
    C12 H12A . 0.9900 ?
    C12 H12B . 0.9900 ?
    C6 C3 . 1.518(3) ?
    C7 C9 . 1.536(3) ?
    C7 C10 . 1.538(3) ?
    C3 C2 . 1.394(3) ?
    C2 C1 . 1.378(3) ?
    C2 H2B . 0.9500 ?
    C9 C13 . 1.536(3) ?
    C9 H9A . 0.9900 ?
    C9 H9B . 0.9900 ?
    C13 C14 . 1.537(3) ?
    C13 H13A . 1.0000 ?
    C5 H5A . 0.9500 ?
    C10 C15 . 1.539(3) ?
    C10 H10A . 0.9900 ?
    C10 H10B . 0.9900 ?
    C16 C11 . 1.531(3) ?
    C16 C15 . 1.532(3) ?
    C16 H16A . 0.9900 ?
    C16 H16B . 0.9900 ?
    C15 C14 . 1.540(3) ?
    C15 H15A . 1.0000 ?
    C1 H1B . 0.9500 ?
    C14 H14A . 0.9900 ?
    C14 H14B . 0.9900 ?
    C11 H11A . 1.0000 ?
loop_
    _geom_angle_atom_site_label_1
    _geom_angle_atom_site_label_2
    _geom_angle_atom_site_label_3
    _geom_angle_site_symmetry_1
    _geom_angle_site_symmetry_3
    _geom_angle
    _geom_angle_publ_flag
    C6 N2 C7 . . 124.78(17) ?
    C6 N2 H2A . . 117.6 ?
    C7 N2 H2A . . 117.6 ?
    C1 N1 C5 . . 122.08(18) ?
    C1 N1 H1A . . 118.9 ?
    C5 N1 H1A . . 119.0 ?
    C5 C4 C3 . . 119.15(19) ?
    C5 C4 H4A . . 120.4 ?
    C3 C4 H4A . . 120.4 ?
    C7 C8 C11 . . 109.77(17) ?
    C7 C8 H8A . . 109.7 ?
    C11 C8 H8A . . 109.7 ?
    C7 C8 H8B . . 109.7 ?
    C11 C8 H8B . . 109.7 ?
    H8A C8 H8B . . 108.2 ?
    C13 C12 C11 . . 109.58(16) ?
    C13 C12 H12A . . 109.8 ?
    C11 C12 H12A . . 109.8 ?
    C13 C12 H12B . . 109.8 ?
    C11 C12 H12B . . 109.8 ?
    H12A C12 H12B . . 108.2 ?
    O1 C6 N2 . . 125.65(19) ?
    O1 C6 C3 . . 118.52(18) ?
    N2 C6 C3 . . 115.80(18) ?
    N2 C7 C8 . . 106.92(16) ?
    N2 C7 C9 . . 110.06(16) ?
    C8 C7 C9 . . 108.83(16) ?
    N2 C7 C10 . . 112.01(16) ?
    C8 C7 C10 . . 108.93(17) ?
    C9 C7 C10 . . 110.00(16) ?
    C2 C3 C4 . . 118.94(18) ?
    C2 C3 C6 . . 117.35(18) ?
    C4 C3 C6 . . 123.59(18) ?
    C1 C2 C3 . . 119.7(2) ?
    C1 C2 H2B . . 120.2 ?
    C3 C2 H2B . . 120.2 ?
    C13 C9 C7 . . 109.76(16) ?
    C13 C9 H9A . . 109.7 ?
    C7 C9 H9A . . 109.7 ?
    C13 C9 H9B . . 109.7 ?
    C7 C9 H9B . . 109.7 ?
    H9A C9 H9B . . 108.2 ?
    C12 C13 C9 . . 109.36(17) ?
    C12 C13 C14 . . 110.43(17) ?
    C9 C13 C14 . . 108.90(16) ?
    C12 C13 H13A . . 109.4 ?
    C9 C13 H13A . . 109.4 ?
    C14 C13 H13A . . 109.4 ?
    N1 C5 C4 . . 120.3(2) ?
    N1 C5 H5A . . 119.8 ?
    C4 C5 H5A . . 119.8 ?
    C7 C10 C15 . . 109.57(16) ?
    C7 C10 H10A . . 109.8 ?
    C15 C10 H10A . . 109.8 ?
    C7 C10 H10B . . 109.8 ?
    C15 C10 H10B . . 109.8 ?
    H10A C10 H10B . . 108.2 ?
    C11 C16 C15 . . 109.68(16) ?
    C11 C16 H16A . . 109.7 ?
    C15 C16 H16A . . 109.7 ?
    C11 C16 H16B . . 109.7 ?
    C15 C16 H16B . . 109.7 ?
    H16A C16 H16B . . 108.2 ?
    C16 C15 C10 . . 108.92(17) ?
    C16 C15 C14 . . 110.33(16) ?
    C10 C15 C14 . . 109.25(16) ?
    C16 C15 H15A . . 109.4 ?
    C10 C15 H15A . . 109.4 ?
    C14 C15 H15A . . 109.4 ?
    N1 C1 C2 . . 119.81(19) ?
    N1 C1 H1B . . 120.1 ?
    C2 C1 H1B . . 120.1 ?
    C13 C14 C15 . . 109.11(16) ?
    C13 C14 H14A . . 109.9 ?
    C15 C14 H14A . . 109.9 ?
    C13 C14 H14B . . 109.9 ?
    C15 C14 H14B . . 109.9 ?
    H14A C14 H14B . . 108.3 ?
    C16 C11 C12 . . 109.60(17) ?
    C16 C11 C8 . . 109.48(17) ?
    C12 C11 C8 . . 108.91(17) ?
    C16 C11 H11A . . 109.6 ?
    C12 C11 H11A . . 109.6 ?
    C8 C11 H11A . . 109.6 ?
loop_
    _geom_torsion_atom_site_label_1
    _geom_torsion_atom_site_label_2
    _geom_torsion_atom_site_label_3
    _geom_torsion_atom_site_label_4
    _geom_torsion_site_symmetry_1
    _geom_torsion_site_symmetry_2
    _geom_torsion_site_symmetry_3
    _geom_torsion_site_symmetry_4
    _geom_torsion
    _geom_torsion_publ_flag
    C7 N2 C6 O1 . . . . 4.8(3) ?
    C7 N2 C6 C3 . . . . -173.33(16) ?
    C6 N2 C7 C8 . . . . 174.15(18) ?
    C6 N2 C7 C9 . . . . 56.1(2) ?
    C6 N2 C7 C10 . . . . -66.6(2) ?
    C11 C8 C7 N2 . . . . -179.08(15) ?
    C11 C8 C7 C9 . . . . -60.2(2) ?
    C11 C8 C7 C10 . . . . 59.7(2) ?
    C5 C4 C3 C2 . . . . 0.4(3) ?
    C5 C4 C3 C6 . . . . 176.27(18) ?
    O1 C6 C3 C2 . . . . 23.6(3) ?
    N2 C6 C3 C2 . . . . -158.06(18) ?
    O1 C6 C3 C4 . . . . -152.3(2) ?
    N2 C6 C3 C4 . . . . 26.0(3) ?
    C4 C3 C2 C1 . . . . -0.5(3) ?
    C6 C3 C2 C1 . . . . -176.61(18) ?
    N2 C7 C9 C13 . . . . 176.98(16) ?
    C8 C7 C9 C13 . . . . 60.1(2) ?
    C10 C7 C9 C13 . . . . -59.1(2) ?
    C11 C12 C13 C9 . . . . 60.3(2) ?
    C11 C12 C13 C14 . . . . -59.5(2) ?
    C7 C9 C13 C12 . . . . -60.4(2) ?
    C7 C9 C13 C14 . . . . 60.4(2) ?
    C1 N1 C5 C4 . . . . -1.6(3) ?
    C3 C4 C5 N1 . . . . 0.6(3) ?
    N2 C7 C10 C15 . . . . -178.66(16) ?
    C8 C7 C10 C15 . . . . -60.6(2) ?
    C9 C7 C10 C15 . . . . 58.6(2) ?
    C11 C16 C15 C10 . . . . -60.5(2) ?
    C11 C16 C15 C14 . . . . 59.4(2) ?
    C7 C10 C15 C16 . . . . 61.0(2) ?
    C7 C10 C15 C14 . . . . -59.6(2) ?
    C5 N1 C1 C2 . . . . 1.5(3) ?
    C3 C2 C1 N1 . . . . -0.4(3) ?
    C12 C13 C14 C15 . . . . 58.6(2) ?
    C9 C13 C14 C15 . . . . -61.5(2) ?
    C16 C15 C14 C13 . . . . -58.5(2) ?
    C10 C15 C14 C13 . . . . 61.2(2) ?
    C15 C16 C11 C12 . . . . -59.6(2) ?
    C15 C16 C11 C8 . . . . 59.8(2) ?
    C13 C12 C11 C16 . . . . 59.6(2) ?
    C13 C12 C11 C8 . . . . -60.1(2) ?
    C7 C8 C11 C16 . . . . -59.5(2) ?
    C7 C8 C11 C12 . . . . 60.3(2) ?
loop_
    _geom_hbond_atom_site_label_D
    _geom_hbond_atom_site_label_H
    _geom_hbond_atom_site_label_A
    _geom_hbond_site_symmetry_A
    _geom_hbond_distance_DH
    _geom_hbond_distance_HA
    _geom_hbond_distance_DA
    _geom_hbond_angle_DHA
    N1 H1A Cl1 3_757 0.86 2.19 3.020(2) 160.8
    N2 H2A Cl1 . 0.86 2.51 3.272(2) 148.1
    C1 H1B Cl1 1_556 0.95 2.77 3.520(3) 136
    C2 H2B Cl1 3_657 0.95 2.76 3.494(3) 134
    C5 H5A O1 1_655 0.95 2.31 3.149(3) 147
_iucr_refine_instructions_details
;
TITL 1 in P2(1)/n
CELL 0.71073   7.0716  22.6915   8.9051  90.000  91.703  90.000
ZERR   4.00   0.0044   0.0131   0.0055   0.000   0.007   0.000
LATT  1
SYMM 0.5-X, 0.5+Y, 0.5-Z
SFAC C H N O CL
UNIT 64 84 8 4 4
ACTA
L.S. 10
BOND $H
FMAP 2
PLAN 20
TEMP -180
CONF
EQIV $1  -x+2, -y, -z+2
HTAB N1 CL1_$1
HTAB N2 CL1
WGHT    0.086800    0.341900
FVAR       0.72316
N2    3    0.496134    0.118533    0.775606    11.00000    0.01138    0.01843 =
         0.01099    0.00225    0.00018    0.00359
AFIX   3
H2A   2    0.601374    0.104383    0.745716    11.00000   -1.20000
AFIX   0
O1    4    0.305262    0.124997    0.978870    11.00000    0.01367    0.02947 =
         0.01544    0.00562    0.00254    0.00539
N1    3    0.876712    0.037972    1.216027    11.00000    0.01542    0.01745 =
         0.01195    0.00020   -0.00445    0.00312
AFIX   3
H1A   2    0.960402    0.022972    1.276757    11.00000   -1.20000
AFIX   0
C4    1    0.802590    0.088128    0.989646    11.00000    0.01636    0.01724 =
         0.01353    0.00108    0.00053   -0.00024
AFIX  43
H4A   2    0.842525    0.106884    0.900634    11.00000   -1.20000
AFIX   0
C8    1    0.485278    0.153581    0.518832    11.00000    0.01452    0.01828 =
         0.01345    0.00200    0.00078    0.00359
AFIX  23
H8A   2    0.515405    0.113459    0.483010    11.00000   -1.20000
H8B   2    0.605788    0.174761    0.538903    11.00000   -1.20000
AFIX   0
C12   1    0.324589    0.249051    0.453853    11.00000    0.01785    0.01595 =
         0.01672    0.00321   -0.00168    0.00013
AFIX  23
H12A  2    0.444600    0.270551    0.473520    11.00000   -1.20000
H12B  2    0.250025    0.270903    0.376226    11.00000   -1.20000
AFIX   0
C6    1    0.454764    0.110784    0.920689    11.00000    0.01255    0.01555 =
         0.01461    0.00153   -0.00168    0.00012
C7    1    0.373969    0.149578    0.663752    11.00000    0.01092    0.01405 =
         0.01174    0.00065   -0.00204    0.00101
C3    1    0.610375    0.083710    1.019538    11.00000    0.01337    0.01328 =
         0.01139   -0.00094   -0.00131    0.00090
C2    1    0.556704    0.056229    1.151637    11.00000    0.01372    0.01729 =
         0.01488    0.00195    0.00041    0.00183
AFIX  43
H2B   2    0.426660    0.053065    1.174272    11.00000   -1.20000
AFIX   0
C9    1    0.331468    0.212248    0.718612    11.00000    0.01610    0.01453 =
         0.01304   -0.00025   -0.00147    0.00111
AFIX  23
H9A   2    0.261082    0.210338    0.812941    11.00000   -1.20000
H9B   2    0.451527    0.233575    0.739458    11.00000   -1.20000
AFIX   0
C13   1    0.213397    0.245345    0.598181    11.00000    0.01754    0.01195 =
         0.01582    0.00012    0.00003    0.00177
AFIX  13
H13A  2    0.185947    0.286051    0.634638    11.00000   -1.20000
AFIX   0
C5    1    0.933606    0.064934    1.090918    11.00000    0.01355    0.01827 =
         0.01858   -0.00181   -0.00238   -0.00066
AFIX  43
H5A   2    1.064779    0.068028    1.072156    11.00000   -1.20000
AFIX   0
C10   1    0.188064    0.116263    0.630523    11.00000    0.01499    0.01382 =
         0.01408    0.00301   -0.00151   -0.00112
AFIX  23
H10A  2    0.116023    0.112623    0.723708    11.00000   -1.20000
H10B  2    0.216029    0.076105    0.593825    11.00000   -1.20000
AFIX   0
C16   1    0.181081    0.153524    0.366361    11.00000    0.01791    0.01766 =
         0.01237    0.00081   -0.00357    0.00290
AFIX  23
H16A  2    0.208066    0.113312    0.329564    11.00000   -1.20000
H16B  2    0.105162    0.174385    0.287745    11.00000   -1.20000
AFIX   0
C15   1    0.069413    0.149886    0.510905    11.00000    0.01289    0.01631 =
         0.01424    0.00000   -0.00344   -0.00136
AFIX  13
H15A  2   -0.051997    0.128368    0.490240    11.00000   -1.20000
AFIX   0
C1    1    0.693231    0.033667    1.249259    11.00000    0.01956    0.01631 =
         0.01382    0.00026    0.00139    0.00200
AFIX  43
H1B   2    0.657627    0.015125    1.339795    11.00000   -1.20000
AFIX   0
C14   1    0.026279    0.212173    0.569533    11.00000    0.01395    0.01830 =
         0.01478    0.00383    0.00043    0.00401
AFIX  23
H14A  2   -0.053406    0.233744    0.494597    11.00000   -1.20000
H14B  2   -0.043784    0.209457    0.663893    11.00000   -1.20000
AFIX   0
C11   1    0.366996    0.186550    0.397229    11.00000    0.01631    0.01926 =
         0.01334    0.00268    0.00138    0.00233
AFIX  13
H11A  2    0.439647    0.188954    0.302781    11.00000   -1.20000
AFIX   0
CL1   5    0.777203    0.018680    0.638973    11.00000    0.01360    0.01615 =
         0.01393    0.00123   -0.00125    0.00244
HKLF 4
REM  1 in P2(1)/n
REM R1 =  0.0443 for   2863 Fo > 4sig(Fo)  and  0.0558 for all   3278 data
REM    181 parameters refined using      0 restraints
END
WGHT      0.0831      0.4489
REM Highest difference peak  0.544,  deepest hole -0.427,  1-sigma level  0.106
Q1    1   0.1345  0.1522  0.4468  11.00000  0.05    0.44
Q2    1   0.5929  0.0681  1.0773  11.00000  0.05    0.40
Q3    1   0.2902  0.2449  0.5414  11.00000  0.05    0.38
Q4    1   0.9020  0.0487  1.1562  11.00000  0.05    0.37
Q5    1   0.5444  0.2111  0.8384  11.00000  0.05    0.37
Q6    1   0.2585  0.1766  1.0081  11.00000  0.05    0.37
Q7    1   0.4532  0.1527  0.5971  11.00000  0.05    0.36
Q8    1   0.2059  0.2152  0.7223  11.00000  0.05    0.33
Q9    1   0.2557  0.2078  0.9924  11.00000  0.05    0.33
Q10   1  -0.0867  0.2269  0.5622  11.00000  0.05    0.32
Q11   1   0.6631  0.1880  0.3326  11.00000  0.05    0.32
Q12   1   0.1061  0.3338  0.5872  11.00000  0.05    0.32
Q13   1  -0.0350  0.1938  0.1649  11.00000  0.05    0.32
Q14   1   0.3759  0.1646  0.4827  11.00000  0.05    0.32
Q15   1   0.2744  0.1095  0.9786  11.00000  0.05    0.31
Q16   1   0.5170  0.1268  0.8342  11.00000  0.05    0.31
Q17   1   0.3591  0.2218  0.4338  11.00000  0.05    0.30
Q18   1   0.3654  0.1801  0.7000  11.00000  0.05    0.30
Q19   1   0.0665  0.1795  0.5377  11.00000  0.05    0.29
Q20   1   0.5647  0.1696  0.8210  11.00000  0.05    0.29
;
data_global
_journal_date_recd_electronic     2012-05-16
_journal_date_accepted     2012-05-19
_journal_name_full     'Acta Crystallographica, Section E'
_journal_year     2012
_journal_volume     68
_journal_issue      6
_journal_page_first     o1895
_journal_page_last     o1895
_journal_paper_category     QO
_journal_paper_doi     10.1107/S1600536812022866
_journal_coeditor_code     XU5543
_publ_contact_author_name     'Ying-Chun Wang'
_publ_contact_author_address
;
College of Chemistry and Chemical Engineering,
Southeast UniVersity,
Nanjing 210096,
People's Republic of China
;
_publ_contact_author_email     wangyc33@yahoo.com.cn
_publ_contact_author_fax     '862552090578'
_publ_contact_author_phone     '862552090578'
_publ_section_title
;
4-[(Adamantan-1-yl)carbamoyl]pyridinium chloride
;
loop_
    _publ_author_name
    _publ_author_footnote
    _publ_author_address
    'Ying-Chun Wang' .
;
College of Chemistry and Chemical Engineering,
Southeast University,
Nanjing 210096,
People's Republic of China
;
