# Supplementary material for: 4-[(Adamantan-1-yl)carbamo­yl]pyridinium chloride
Source: Acta Crystallogr Sect E Struct Rep Online. 2012 May 26;68(Pt 6):o1895. doi: 10.1107/S1600536812022866 (PMC3379453; doi:10.1107/S1600536812022866)
Supplement: Supplementary file 2 [file e-68-o1895-Isup2.hkl]

# 
# h,k,l, Fc-squared, Fo-squared, sigma(Fo-squared) and status flag 
# 
data_I
_shelx_title ' 1 in P2(1)/n' 
_shelx_refln_list_code          4 
_shelx_F_calc_maximum      133.93 
_exptl_crystal_F_000       624.00 
_reflns_d_resolution_high  0.7688 
 
loop_ 
 _symmetry_equiv_pos_as_xyz 
 'x, y, z' 
 '-x+1/2, y+1/2, -z+1/2' 
 '-x, -y, -z' 
 'x-1/2, -y-1/2, z-1/2' 
 
_cell_length_a     7.0716 
_cell_length_b    22.6915 
_cell_length_c     8.9051 
_cell_angle_alpha  90.000 
_cell_angle_beta   91.703 
_cell_angle_gamma  90.000 
 
_shelx_F_squared_multiplier     1.000 
 
loop_ 
 _refln_index_h 
 _refln_index_k 
 _refln_index_l 
 _refln_F_squared_calc 
 _refln_F_squared_meas 
 _refln_F_squared_sigma 
 _refln_observed_status 
   2   0   0     1511.65     1712.77     20.55 o 
   4   0   0      619.28      548.32     15.43 o 
   6   0   0      171.41      177.45      8.79 o 
   8   0   0      202.69      178.92     40.77 o 
   1   1   0      796.89      633.62     26.55 o 
   2   1   0     1498.33     1529.72     12.19 o 
   3   1   0     1605.53     1708.23     32.72 o 
   4   1   0      170.78      199.49      9.07 o 
   5   1   0      142.79      133.97     10.18 o 
   6   1   0       34.06       52.79      7.11 o 
   7   1   0      960.12     1004.42     55.21 o 
   8   1   0       95.41       81.36     11.54 o 
   9   1   0      109.43      110.17     14.09 o 
   0   2   0      708.49       -0.42      0.44 o 
   1   2   0     2564.97     2780.22     19.42 o 
   2   2   0     1005.50     1082.01      8.91 o 
   3   2   0       37.64       45.14      4.87 o 
   4   2   0      243.40      202.38      8.57 o 
   5   2   0       67.34       71.60      7.61 o 
   6   2   0      948.78      977.48     39.41 o 
   7   2   0      536.88      527.49     29.42 o 
   8   2   0        1.07        6.44      3.10 o 
   9   2   0       19.55       23.01     24.54 o 
   1   3   0     2828.06     2766.38     25.15 o 
   2   3   0       70.33       74.82      2.35 o 
   3   3   0      467.38      472.67      7.73 o 
   4   3   0        0.03        0.29      2.12 o 
   5   3   0      266.69      273.06      9.46 o 
   6   3   0      534.68      533.60     24.50 o 
   7   3   0       16.49       22.47      8.23 o 
   8   3   0       90.33       86.16     12.57 o 
   9   3   0      839.37      880.03     26.67 o 
   0   4   0      856.67      843.02     10.90 o 
   2   4   0     5814.36     6349.42     52.88 o 
   3   4   0     1071.58     1310.11     16.35 o 
   4   4   0      249.66      249.73     10.96 o 
   5   4   0        9.72        8.07      2.57 o 
   6   4   0      386.11      387.77     13.48 o 
   7   4   0       14.00       10.45      3.82 o 
   8   4   0       30.18       37.53      6.28 o 
   9   4   0        0.06       43.60     16.04 o 
   1   5   0     1887.05     1856.15     23.93 o 
   2   5   0      388.40      352.12      8.63 o 
   3   5   0     1596.73     1952.04     29.12 o 
   4   5   0      118.07      135.38      7.25 o 
   5   5   0      266.40      274.32      9.27 o 
   6   5   0       24.45       21.76      3.89 o 
   7   5   0      157.95      187.91      9.85 o 
   8   5   0      101.00       85.51     12.54 o 
   9   5   0      512.25      551.68     58.28 o 
   0   6   0       57.46       64.69      2.69 o 
   1   6   0    10922.99    11618.39    719.05 o 
   2   6   0      316.75      278.35      6.21 o 
   3   6   0       31.00       26.59      5.23 o 
   4   6   0       36.80       35.61      4.47 o 
   5   6   0      439.45      424.41     13.33 o 
   6   6   0       16.63       13.41      4.45 o 
   7   6   0       36.97       34.47      6.55 o 
   8   6   0      308.56      336.41     27.95 o 
   1   7   0      300.28      248.48      4.15 o 
   2   7   0      192.51      164.74      6.41 o 
   3   7   0     1538.12     1670.13     31.95 o 
   4   7   0       83.29       86.97      7.19 o 
   5   7   0       34.29       39.06      6.54 o 
   6   7   0      228.10      221.42     13.75 o 
   7   7   0      377.32      334.15     16.28 o 
   8   7   0      426.32      453.60     22.90 o 
   0   8   0     4798.25     4930.08    125.76 o 
   1   8   0     1501.84     1520.30     14.02 o 
   2   8   0     2755.41     3025.52     29.89 o 
   3   8   0     1278.59     1464.64     28.94 o 
   4   8   0     1838.61     2123.15     33.95 o 
   5   8   0      274.08      235.88     11.96 o 
   6   8   0      197.47      208.51     13.89 o 
   7   8   0       24.00       26.26      4.56 o 
   8   8   0       18.38       30.53      7.68 o 
   1   9   0       84.36       73.74      4.91 o 
   2   9   0      272.26      249.95      9.70 o 
   3   9   0       20.26       24.92      3.55 o 
   4   9   0        2.00        7.64      2.31 o 
   5   9   0       73.92       72.77      7.66 o 
   6   9   0        0.90        6.16      2.84 o 
   7   9   0       40.14       33.65      6.95 o 
   8   9   0       88.09      105.57      8.39 o 
   0  10   0      424.06      476.58     12.21 o 
   1  10   0       92.90       47.84      6.20 o 
   2  10   0      198.39      190.41      7.58 o 
   3  10   0      751.05      787.40     17.72 o 
   4  10   0      302.19      327.91      9.00 o 
   5  10   0       17.03       22.67      4.54 o 
   6  10   0        3.87        8.45      3.60 o 
   7  10   0      512.81      511.54     22.21 o 
   8  10   0       92.11       57.75      9.84 o 
   1  11   0       91.26      101.91     10.87 o 
   2  11   0      716.75      738.61     12.80 o 
   3  11   0       79.38       86.36      9.28 o 
   4  11   0      219.69      222.36     12.73 o 
   5  11   0     1074.56     1186.12     26.58 o 
   6  11   0      511.45      475.71     17.37 o 
   7  11   0      106.05       97.30      8.35 o 
   8  11   0      443.15      482.44     29.85 o 
   0  12   0      578.64      582.27     18.65 o 
   1  12   0     2658.64     2695.58     37.06 o 
   2  12   0      363.41      366.84      7.60 o 
   3  12   0     1294.61     1433.18     26.31 o 
   4  12   0       42.85       39.70      4.71 o 
   5  12   0        8.83        8.97      3.26 o 
   6  12   0      264.94      294.11     13.14 o 
   7  12   0       46.60       40.03      6.02 o 
   8  12   0       10.92       10.36      4.15 o 
   1  13   0      392.55      347.40      8.73 o 
   2  13   0       16.31       18.86      2.31 o 
   3  13   0       26.77       24.25      3.42 o 
   4  13   0       17.20       17.93      3.24 o 
   5  13   0      508.06      497.00     13.51 o 
   6  13   0      599.06      591.85     17.15 o 
   7  13   0      364.35      331.69     18.56 o 
   8  13   0       34.63       30.12      5.98 o 
   0  14   0      143.90      147.52     16.25 o 
   1  14   0     2708.15     2713.81     40.98 o 
   2  14   0      571.23      598.94     13.29 o 
   3  14   0     1595.28     1728.73     34.89 o 
   4  14   0        2.97        8.10      3.53 o 
   5  14   0        8.61        5.25      2.95 o 
   6  14   0       54.00       47.38      7.59 o 
   7  14   0       29.08       22.65      6.12 o 
   8  14   0        0.43        4.72      3.37 o 
   1  15   0        5.27        3.60      1.44 o 
   2  15   0       26.48       40.18      4.34 o 
   3  15   0      625.69      644.71     15.15 o 
   4  15   0      826.27      837.17     20.36 o 
   5  15   0       27.99       23.73      3.37 o 
   6  15   0      442.21      485.97     16.24 o 
   7  15   0        0.54        1.14      3.74 o 
   0  16   0      166.36      183.17     11.77 o 
   1  16   0      849.61      902.70     19.71 o 
   2  16   0       35.07       18.63      8.09 o 
   3  16   0      901.24      933.09     16.04 o 
   4  16   0       12.57       14.40      2.75 o 
   5  16   0      324.17      330.52     15.09 o 
   6  16   0        4.50       11.70      3.90 o 
   7  16   0       24.64       26.28      5.25 o 
   1  17   0      306.78      263.84      6.22 o 
   2  17   0      220.21      189.70      5.03 o 
   3  17   0      152.91      142.42      8.52 o 
   4  17   0      415.15      451.48     11.71 o 
   5  17   0      210.89      227.11     11.61 o 
   6  17   0      538.94      546.12     27.63 o 
   7  17   0       88.23       68.59     13.42 o 
   0  18   0      315.07      310.55     14.42 o 
   1  18   0      193.91      177.36      9.15 o 
   2  18   0     1592.88     1734.98     56.97 o 
   3  18   0        0.19        0.18      2.75 o 
   4  18   0       83.00       77.97      7.80 o 
   5  18   0      559.68      556.51     19.87 o 
   6  18   0       15.71       12.59      6.43 o 
   7  18   0        0.13        3.41      2.88 o 
   1  19   0       10.24       11.93      4.20 o 
   2  19   0        2.09        3.68      3.79 o 
   3  19   0       13.61       20.92      5.59 o 
   4  19   0        2.62        3.27      3.72 o 
   5  19   0      124.66      123.98     11.98 o 
   6  19   0      611.56      610.64     26.96 o 
   7  19   0       87.08       79.25     13.79 o 
   0  20   0        8.36       22.51      6.73 o 
   1  20   0       15.65       16.30      4.34 o 
   2  20   0      373.41      395.34     13.72 o 
   3  20   0      158.29      167.66     11.24 o 
   4  20   0      184.97      195.66     13.55 o 
   5  20   0      206.58      221.89     20.64 o 
   6  20   0       15.79       11.59      6.08 o 
   1  21   0       15.88       13.53      4.00 o 
   2  21   0        2.18       10.96      3.65 o 
   3  21   0       23.20       18.59      7.20 o 
   4  21   0        2.23        6.57      3.71 o 
   5  21   0        0.73       -1.17      4.84 o 
   6  21   0        7.56        9.97      4.64 o 
   0  22   0     2348.41     2342.11    967.92 o 
   1  22   0        3.60        9.39      5.72 o 
   2  22   0      122.70      132.96     12.78 o 
   3  22   0      326.00      347.22     16.23 o 
   4  22   0      768.11      832.99     39.16 o 
   5  22   0      211.90      202.53     15.54 o 
   6  22   0       17.79       22.10      8.12 o 
   1  23   0        0.43        2.93      4.02 o 
   2  23   0       14.77       14.77      4.23 o 
   3  23   0      583.70      622.40     25.38 o 
   4  23   0      135.34      124.65     14.40 o 
   5  23   0      149.97      136.50     16.29 o 
   0  24   0       39.91       44.00     14.93 o 
   1  24   0      312.40      332.12     16.33 o 
   2  24   0        1.04        6.04      4.64 o 
   3  24   0       16.40       13.51      5.66 o 
   4  24   0       58.92       57.42      8.55 o 
   5  24   0      143.96      118.60     17.73 o 
   1  25   0       49.04       52.07      6.94 o 
   2  25   0        0.42        6.17      3.96 o 
   3  25   0       41.75       41.08      8.65 o 
   4  25   0      761.82      818.06     40.73 o 
   0  26   0        7.78       19.11     10.74 o 
   1  26   0        8.21       13.94      6.30 o 
   2  26   0      475.13      512.21     23.35 o 
   3  26   0      122.58      128.46     17.03 o 
   4  26   0      281.53      303.37     16.86 o 
   1  27   0       26.77       28.18      7.09 o 
   2  27   0       71.03       76.62     11.08 o 
   3  27   0       29.59       33.97      8.56 o 
   0  28   0       12.68       16.98      7.93 o 
   1  28   0      125.91      122.79     14.05 o 
   2  28   0      158.55      160.03     20.20 o 
   1  29   0      129.51      105.91     15.66 o 
  -9   0   1       63.45       57.80     15.51 o 
  -7   0   1      328.15      316.23     21.38 o 
  -5   0   1      303.46      291.30     16.16 o 
  -3   0   1     1783.24     1928.61     34.00 o 
  -1   0   1     5562.80     5359.27     72.95 o 
   1   0   1        7.85       21.34      1.38 o 
   3   0   1     3652.92     3733.84     67.00 o 
   5   0   1     1415.79     1554.18     58.56 o 
   7   0   1     2582.33     2932.60    586.00 o 
   9   0   1       55.68       64.44     20.67 o 
  -9   1   1        0.96        5.69      4.13 o 
  -8   1   1      508.68      507.86     25.59 o 
  -7   1   1      384.08      383.96     17.48 o 
  -6   1   1      959.09      950.99     26.68 o 
  -5   1   1       55.00       47.56      5.51 o 
  -4   1   1     2221.64     2339.11     43.40 o 
  -3   1   1      603.64      694.46     10.21 o 
  -2   1   1     2284.35     2316.46     21.61 o 
  -1   1   1    11425.99    11496.59   1006.43 o 
   0   1   1        3.95        2.70      0.92 o 
   1   1   1     3783.15     4000.51     30.34 o 
   2   1   1      116.22       88.80      2.41 o 
   3   1   1      283.23      340.52      9.00 o 
   4   1   1       35.43       33.52      3.68 o 
   5   1   1        9.81       18.05      3.77 o 
   6   1   1      952.58      887.38     97.18 o 
   7   1   1       14.44       42.56     11.97 o 
   8   1   1        0.07        4.08      4.64 o 
   9   1   1        5.06       14.04      8.19 o 
  -9   2   1       37.46       34.84     13.48 o 
  -8   2   1       59.08       43.84      9.05 o 
  -7   2   1       12.55       20.79      4.38 o 
  -6   2   1      422.61      407.87     24.47 o 
  -5   2   1      110.32      117.88      9.66 o 
  -4   2   1     1539.04     1709.67     57.26 o 
  -3   2   1      621.63      627.53     14.68 o 
  -2   2   1      697.78      633.75     12.67 o 
  -1   2   1       96.56      111.33      2.11 o 
   0   2   1     1465.62     1142.46     39.52 o 
   2   2   1     1551.54     1601.74     17.82 o 
   3   2   1     5545.27     5986.32     53.64 o 
   4   2   1       16.98       28.44      3.28 o 
   5   2   1      518.64      589.83     16.47 o 
   6   2   1     1763.56     1786.65     44.61 o 
   7   2   1       59.69       62.97      7.33 o 
   8   2   1       66.27       65.44     16.84 o 
   9   2   1      124.43      126.31     14.02 o 
  -9   3   1        0.64       14.72     16.00 o 
  -8   3   1      236.96      220.92     15.24 o 
  -7   3   1        8.64        7.60      3.17 o 
  -6   3   1     1240.51     1244.90     41.39 o 
  -5   3   1      126.66      125.31      9.74 o 
  -4   3   1     1592.04     1657.73     62.88 o 
  -3   3   1     3002.23     3447.94     43.63 o 
  -2   3   1     3264.10     3518.25     37.11 o 
  -1   3   1      333.06      297.46      3.85 o 
   0   3   1     3101.23     3020.41     21.23 o 
   1   3   1     2307.04     2359.77     17.65 o 
   2   3   1     6479.20     7117.19     73.39 o 
   3   3   1       39.90       43.09      6.48 o 
   4   3   1       94.07      123.75      7.21 o 
   5   3   1        4.64        6.42      2.59 o 
   6   3   1      231.27      277.70     14.85 o 
   7   3   1      548.70      514.15     19.45 o 
   8   3   1      303.86      322.87     20.56 o 
   9   3   1      132.56      128.99     16.62 o 
  -9   4   1      336.05      360.44     48.03 o 
  -8   4   1        7.02       11.58      6.71 o 
  -7   4   1       19.86       26.10      6.62 o 
  -6   4   1       33.04       66.55     14.43 o 
  -5   4   1       70.29      105.60     15.43 o 
  -4   4   1      517.57      637.82     35.74 o 
  -3   4   1     1513.17     1560.22     40.97 o 
  -2   4   1     1118.20     1073.81     11.51 o 
  -1   4   1     1171.46     1311.22     10.43 o 
   0   4   1     2321.43     2240.78     16.40 o 
   1   4   1       61.49       46.91      3.21 o 
   2   4   1      452.35      428.34      9.70 o 
   3   4   1       26.19       48.41      3.66 o 
   4   4   1       89.18       89.43      6.58 o 
   5   4   1      728.03      741.21     26.82 o 
   6   4   1       64.06       77.19      8.90 o 
   7   4   1      113.92      129.20      7.40 o 
   8   4   1      141.29      130.21     21.57 o 
   9   4   1      632.17      640.08     25.43 o 
  -9   5   1      222.98      202.90     26.54 o 
  -8   5   1      182.45      168.59     14.16 o 
  -7   5   1      478.26      416.97     16.69 o 
  -6   5   1      436.99      429.16     16.32 o 
  -5   5   1     1041.74     1085.16     32.74 o 
  -4   5   1     2210.49     2349.13     39.39 o 
  -3   5   1      164.88      160.56      7.90 o 
  -2   5   1      627.35      636.90      8.01 o 
  -1   5   1      163.85      136.87      3.33 o 
   0   5   1    17936.22    19121.71   1673.92 o 
   1   5   1     2638.60     2682.37     39.16 o 
   2   5   1       34.35       30.70      3.00 o 
   3   5   1       86.25      112.03      5.48 o 
   4   5   1      431.28      484.17     13.89 o 
   5   5   1      872.16      869.79     42.09 o 
   6   5   1      207.49      223.02     10.78 o 
   7   5   1       13.51       11.05      7.21 o 
   8   5   1      212.22      212.63     19.57 o 
  -8   6   1      133.71      151.52     14.99 o 
  -7   6   1      550.85      516.89     21.47 o 
  -6   6   1      210.67      211.55     15.64 o 
  -5   6   1        5.81       22.47     10.57 o 
  -4   6   1       97.68      115.12      8.32 o 
  -3   6   1       23.43       36.78      6.49 o 
  -2   6   1       42.30       38.97      3.70 o 
  -1   6   1     3657.49     3952.93     32.00 o 
   0   6   1     3894.21     3834.57     29.82 o 
   1   6   1     1028.48     1045.18      9.50 o 
   2   6   1     7044.35     7578.14    116.87 o 
   3   6   1     1465.83     1442.06     16.07 o 
   4   6   1     2511.52     2777.80     42.83 o 
   5   6   1     1442.34     1477.26     39.76 o 
   6   6   1      851.78      830.43     22.30 o 
   7   6   1      417.02      438.51     21.39 o 
   8   6   1       57.54       50.13     11.95 o 
  -8   7   1       58.62       53.32      7.77 o 
  -7   7   1      278.85      269.33     17.93 o 
  -6   7   1      574.25      585.81     26.42 o 
  -5   7   1      373.57      373.13     10.87 o 
  -4   7   1       81.43       76.34      6.43 o 
  -3   7   1      527.66      564.25     11.41 o 
  -2   7   1      280.64      277.09     11.49 o 
  -1   7   1     2849.22     2950.39     25.38 o 
   0   7   1     6706.51     7159.29     66.60 o 
   1   7   1      258.19      234.02      6.99 o 
   2   7   1      307.69      339.17      9.00 o 
   3   7   1     3953.17     4479.98     81.83 o 
   4   7   1       78.19       85.62      9.12 o 
   5   7   1      579.24      620.75     17.11 o 
   6   7   1       93.33       92.06     12.53 o 
   7   7   1       21.09       22.91      7.78 o 
   8   7   1      186.01      164.23     28.40 o 
  -8   8   1       98.50      105.74     10.31 o 
  -7   8   1      295.87      275.69     16.21 o 
  -6   8   1       43.61       42.63      6.60 o 
  -5   8   1       49.92       51.78      7.18 o 
  -4   8   1        0.58        2.91      2.16 o 
  -3   8   1      212.40      251.95     11.13 o 
  -2   8   1      109.88       98.69      4.96 o 
  -1   8   1      256.80      274.58      9.68 o 
   0   8   1     2555.92     2715.65     24.50 o 
   1   8   1     1581.05     1552.67     15.03 o 
   2   8   1      346.57      317.21     12.39 o 
   3   8   1     1072.35     1069.27     18.88 o 
   4   8   1      650.57      652.18     14.46 o 
   5   8   1     1057.62     1030.25     19.70 o 
   6   8   1     2369.45     2436.12    113.37 o 
   7   8   1      570.31      485.78     44.14 o 
   8   8   1      160.67      180.31     22.25 o 
  -8   9   1        7.10        9.27      4.37 o 
  -7   9   1     1288.11     1297.47    611.34 o 
  -6   9   1      134.38      150.62      8.37 o 
  -5   9   1     1129.07     1120.36     38.84 o 
  -4   9   1       90.26       87.74      9.21 o 
  -3   9   1     1034.18     1040.24     18.10 o 
  -2   9   1      115.43      123.97      5.58 o 
  -1   9   1      145.41      141.16      5.71 o 
   0   9   1       32.80       35.82      3.75 o 
   1   9   1     2313.86     2280.84     20.41 o 
   2   9   1       18.09       19.12      2.70 o 
   3   9   1       23.51       36.45      3.98 o 
   4   9   1       22.76       21.82      3.44 o 
   5   9   1      398.83      383.68     10.70 o 
   6   9   1       71.22       62.51      7.46 o 
   7   9   1      420.15      461.06     24.87 o 
   8   9   1       25.65       36.13      9.45 o 
  -8  10   1      154.97      133.32     14.37 o 
  -7  10   1      641.00      647.59     35.26 o 
  -6  10   1       51.81       57.34      4.87 o 
  -5  10   1        3.44        6.99      2.85 o 
  -4  10   1      372.31      386.58     13.02 o 
  -3  10   1       23.40       31.77      4.37 o 
  -2  10   1      584.58      594.76     10.16 o 
  -1  10   1        5.33        4.81      1.55 o 
   0  10   1     5128.11     5567.65     99.91 o 
   1  10   1     1690.07     1720.16     17.37 o 
   2  10   1      130.30      163.46      6.91 o 
   3  10   1      404.94      464.15      9.78 o 
   4  10   1     1098.50     1226.85     27.30 o 
   5  10   1      203.03      215.75     11.46 o 
   6  10   1      110.95      115.76     12.42 o 
   7  10   1       49.23       67.64      7.91 o 
   8  10   1      149.71      100.40     22.94 o 
  -8  11   1       78.54       69.10     14.84 o 
  -7  11   1      149.02      157.02      8.39 o 
  -6  11   1        6.44        7.99      3.38 o 
  -5  11   1     1116.37     1066.06     44.34 o 
  -4  11   1        5.72        8.32      2.88 o 
  -3  11   1     1052.29     1082.25     19.24 o 
  -2  11   1       27.61       19.72      1.95 o 
  -1  11   1     3686.43     4028.94     45.79 o 
   0  11   1       77.51      102.49      7.57 o 
   1  11   1     4574.22     4927.55     50.99 o 
   2  11   1      413.83      379.68      7.57 o 
   3  11   1      421.59      471.74      9.73 o 
   4  11   1       27.74       27.94      3.78 o 
   5  11   1      139.81      161.23      8.40 o 
   6  11   1        5.30       11.27      3.63 o 
   7  11   1      489.22      498.07     24.04 o 
   8  11   1       21.96       19.15      5.43 o 
  -8  12   1      578.00      578.53     25.94 o 
  -7  12   1      156.50      173.43     16.34 o 
  -6  12   1        7.19        5.20      2.92 o 
  -5  12   1      346.43      349.57     13.07 o 
  -4  12   1      406.17      381.40      9.67 o 
  -3  12   1        1.47        9.01      2.48 o 
  -2  12   1        0.83       11.18      2.62 o 
  -1  12   1     3810.26     4083.14     67.60 o 
   0  12   1      787.15      731.39     18.62 o 
   1  12   1      174.65      219.79      7.23 o 
   2  12   1      440.29      373.69      8.42 o 
   3  12   1        2.01        7.88      2.27 o 
   4  12   1     1449.26     1522.64     31.01 o 
   5  12   1      991.54     1035.35     25.85 o 
   6  12   1      357.21      305.58     12.26 o 
   7  12   1      121.55       99.53     14.48 o 
   8  12   1       39.18       34.19      7.31 o 
  -8  13   1       14.25        8.62      4.96 o 
  -7  13   1      193.07      213.25     11.66 o 
  -6  13   1      449.60      421.40     12.72 o 
  -5  13   1     2383.52     2528.41     79.21 o 
  -4  13   1      399.56      381.43      8.75 o 
  -3  13   1      728.60      723.74     20.42 o 
  -2  13   1      157.35      148.46      7.44 o 
  -1  13   1       21.02       17.11      2.53 o 
   0  13   1      497.63      521.93     11.69 o 
   1  13   1       90.42       92.19      4.65 o 
   2  13   1     1003.05      979.27     18.15 o 
   3  13   1     1547.00     1676.17     36.75 o 
   4  13   1       67.68       73.12      7.95 o 
   5  13   1       32.45       29.46      3.88 o 
   6  13   1      188.77      176.81     10.31 o 
   7  13   1       61.89       68.29      9.87 o 
   8  13   1        7.01        6.02      3.99 o 
  -8  14   1       29.69       34.26      7.73 o 
  -7  14   1       29.98       29.23      5.70 o 
  -6  14   1      161.45      155.90     11.14 o 
  -5  14   1      101.98       89.85      9.21 o 
  -4  14   1       14.58       14.77      3.41 o 
  -3  14   1        2.01        5.19      2.06 o 
  -2  14   1       45.97       35.76      3.95 o 
  -1  14   1        2.78        4.80      1.43 o 
   0  14   1      538.97      527.50     15.33 o 
   1  14   1       54.42       58.61      4.11 o 
   2  14   1      832.49      824.91     17.01 o 
   3  14   1      238.70      245.14     12.60 o 
   4  14   1      253.41      238.71      9.61 o 
   5  14   1       26.98       40.87      5.24 o 
   6  14   1     1009.76      880.35    110.53 o 
   7  14   1       79.18       75.19     10.03 o 
   8  14   1      174.16      138.03     27.09 o 
  -7  15   1      332.51      351.49     14.09 o 
  -6  15   1      173.54      158.04     12.46 o 
  -5  15   1      101.41      107.18     10.39 o 
  -4  15   1       63.90       59.09      5.98 o 
  -3  15   1      106.67      114.00     10.06 o 
  -2  15   1       22.15       12.22      5.90 o 
  -1  15   1       96.09       71.89      7.70 o 
   0  15   1      189.06       15.69     92.60 o 
   1  15   1       65.06       42.62      6.05 o 
   2  15   1       46.69       45.64      4.94 o 
   3  15   1     2478.81     2654.54     38.10 o 
   4  15   1        1.49        4.58      2.78 o 
   5  15   1      148.14      153.15      8.60 o 
   6  15   1       90.87       72.85      8.89 o 
   7  15   1        0.39        3.69      2.66 o 
  -7  16   1       20.44       20.68      5.44 o 
  -6  16   1       10.18       10.04      3.43 o 
  -5  16   1     1099.74     1143.23     35.98 o 
  -4  16   1       46.83       51.58      6.22 o 
  -3  16   1      155.77      127.90     10.67 o 
  -2  16   1       82.30       86.43      8.17 o 
  -1  16   1       71.12       72.65      7.65 o 
   0  16   1      589.56      622.88     18.18 o 
   1  16   1        4.27        2.64      1.54 o 
   2  16   1     1328.42     1332.57     25.19 o 
   3  16   1      121.72      121.09     10.26 o 
   4  16   1      172.86      160.20     14.04 o 
   5  16   1        9.83       12.97      3.67 o 
   6  16   1      257.03      255.16     13.54 o 
   7  16   1        9.78        7.79      3.65 o 
  -7  17   1       18.80       14.58      5.27 o 
  -6  17   1       71.69       63.61      9.01 o 
  -5  17   1      362.82      338.93     13.68 o 
  -4  17   1     1776.90     1821.38     38.15 o 
  -3  17   1     1564.28     1488.64     87.07 o 
  -2  17   1        0.92        3.76      2.72 o 
  -1  17   1      583.18      551.52     12.00 o 
   0  17   1      697.31      657.63     13.75 o 
   1  17   1        0.64        3.10      1.66 o 
   2  17   1     1302.89     1359.94     26.92 o 
   3  17   1       74.16       68.78      6.23 o 
   4  17   1      139.83      143.20     11.74 o 
   5  17   1        0.49        4.70      3.06 o 
   6  17   1        5.80        7.07      3.02 o 
   7  17   1       42.24       33.83      7.99 o 
  -7  18   1      168.71      137.16     18.75 o 
  -6  18   1        9.63       10.76      4.67 o 
  -5  18   1      283.86      293.40     15.06 o 
  -4  18   1      323.97      283.38     15.52 o 
  -3  18   1        0.03        3.23      2.43 o 
  -2  18   1      323.69      342.69     10.21 o 
  -1  18   1      307.30      285.08      7.26 o 
   0  18   1      465.60      508.34     14.00 o 
   1  18   1        9.82       11.41      4.08 o 
   2  18   1      738.63      777.89     21.63 o 
   3  18   1        0.13        3.51      2.28 o 
   4  18   1      399.13      404.27     16.76 o 
   5  18   1       20.57       17.64      3.48 o 
   6  18   1       62.20       64.85      7.89 o 
   7  18   1        2.76        0.73      3.04 o 
  -7  19   1       22.22       17.84      6.79 o 
  -6  19   1      357.01      374.66     19.95 o 
  -5  19   1        0.11        2.19      2.54 o 
  -4  19   1       83.22       94.90      9.77 o 
  -3  19   1      707.11      751.48     21.87 o 
  -2  19   1        0.08       -1.42      5.05 o 
  -1  19   1     1194.69     1225.67     75.36 o 
   0  19   1       53.55       37.51      5.82 o 
   1  19   1     1396.60     1506.69     44.16 o 
   2  19   1      386.41      368.64     13.20 o 
   3  19   1       47.03       50.46      8.18 o 
   4  19   1        1.03        5.99      3.73 o 
   5  19   1       44.64       55.06      6.79 o 
   6  19   1        5.22        5.77      4.33 o 
  -6  20   1      221.46      226.69     18.82 o 
  -5  20   1       17.63       15.22      4.71 o 
  -4  20   1      129.15      119.64     13.72 o 
  -3  20   1       84.40       95.33     11.24 o 
  -2  20   1      473.08      493.63     13.10 o 
  -1  20   1       34.73       33.37      5.50 o 
   0  20   1     1450.65     1490.87     44.99 o 
   1  20   1      235.43      234.07     16.37 o 
   2  20   1       21.86       31.32      6.62 o 
   3  20   1      301.51      295.45     15.40 o 
   4  20   1      462.40      493.55     21.48 o 
   5  20   1      601.56      626.24     28.82 o 
   6  20   1        0.19        6.94      4.68 o 
  -6  21   1       33.07       32.89      7.95 o 
  -5  21   1       14.80       14.20      5.78 o 
  -4  21   1      643.86      668.82     27.62 o 
  -3  21   1       46.42       51.05      8.63 o 
  -2  21   1      369.91      377.03     17.62 o 
  -1  21   1        8.09        8.96      4.84 o 
   0  21   1        8.10        3.95      5.42 o 
   1  21   1        3.76        1.31      4.04 o 
   2  21   1       10.70       12.73      5.21 o 
   3  21   1       31.39       32.81      6.32 o 
   4  21   1        3.36        4.83      4.25 o 
   5  21   1        0.73        2.08      4.50 o 
   6  21   1       70.11       56.15     10.08 o 
  -6  22   1        5.47        5.04      2.93 o 
  -5  22   1      159.67      140.15      9.52 o 
  -4  22   1      105.97      103.52     11.13 o 
  -3  22   1        3.89       10.43      3.93 o 
  -2  22   1      128.19      152.62     15.47 o 
  -1  22   1        3.44        6.48      3.36 o 
   0  22   1       30.78       26.27      7.02 o 
   1  22   1      121.32      137.63     10.44 o 
   2  22   1      354.94      361.11     15.13 o 
   3  22   1      577.67      607.50     26.32 o 
   4  22   1       72.67       70.81     10.45 o 
   5  22   1      400.24      415.39     24.24 o 
   6  22   1      268.50      292.05     34.87 o 
  -5  23   1        1.84        2.93      4.11 o 
  -4  23   1       34.59       33.31      7.06 o 
  -3  23   1       34.23       40.30      6.42 o 
  -2  23   1     1000.51     1078.76     57.59 o 
  -1  23   1      401.77      393.95     15.97 o 
   0  23   1     1116.42     1184.25     33.96 o 
   1  23   1        0.08        9.39      4.13 o 
   2  23   1      242.88      222.10     17.72 o 
   3  23   1      249.41      262.66     18.00 o 
   4  23   1        0.06        7.41      3.90 o 
   5  23   1        1.26        4.28      5.10 o 
  -5  24   1       82.47       75.95     13.30 o 
  -4  24   1       11.30       14.98      4.60 o 
  -3  24   1      134.00      132.44     18.02 o 
  -2  24   1       25.28       14.77      6.78 o 
  -1  24   1      858.77      817.45     30.83 o 
   0  24   1        2.22        3.99      5.16 o 
   1  24   1      331.58      332.74     15.63 o 
   2  24   1      497.77      529.79     22.14 o 
   3  24   1      487.86      531.22     31.86 o 
   4  24   1        1.12        7.99      3.98 o 
   5  24   1       76.57       66.73     12.19 o 
  -4  25   1      112.92      121.37     13.46 o 
  -3  25   1       80.31       82.59      9.81 o 
  -2  25   1      411.10      437.48     24.38 o 
  -1  25   1      123.98      126.21     14.34 o 
   0  25   1      124.85      137.88     15.21 o 
   1  25   1       50.38       49.76      6.89 o 
   2  25   1        6.05        5.12      3.22 o 
   3  25   1        7.43       12.94      4.33 o 
   4  25   1       57.70       48.29      9.49 o 
  -4  26   1      453.28      462.98     16.66 o 
  -3  26   1      199.86      215.50     29.88 o 
  -2  26   1       14.81       16.75      6.52 o 
  -1  26   1      171.18      171.05     19.41 o 
   0  26   1       54.56       58.74      8.95 o 
   1  26   1      294.66      304.80     18.28 o 
   2  26   1       23.70       25.75      6.19 o 
   3  26   1       16.91       16.81      6.18 o 
   4  26   1      156.48      148.97     14.49 o 
  -3  27   1       40.34       32.24      7.55 o 
  -2  27   1      195.92      194.94     20.45 o 
  -1  27   1       18.95       26.77      7.66 o 
   0  27   1        5.53       13.58      5.56 o 
   1  27   1       15.58       18.22      5.87 o 
   2  27   1        9.87       19.83      6.48 o 
   3  27   1        0.47       11.30      5.22 o 
  -2  28   1       98.25      107.53     13.31 o 
  -1  28   1      410.01      453.19     20.90 o 
   0  28   1       15.34       18.13      4.45 o 
   1  28   1      614.92      660.58     22.61 o 
   2  28   1       47.63       41.97     10.16 o 
  -1  29   1      419.01      467.09     16.69 o 
   0  29   1       89.32       95.31     12.06 o 
   1  29   1       71.93       66.34      9.04 o 
  -8   0   2       31.26       33.03      9.03 o 
  -6   0   2        8.31       13.88      3.66 o 
  -4   0   2      793.75      809.54     25.86 o 
  -2   0   2      476.82      491.37      8.88 o 
   0   0   2     1933.36     2146.39     35.25 o 
   2   0   2       67.92       55.97      2.71 o 
   4   0   2       89.98       96.71      7.82 o 
   6   0   2       27.77       35.81      8.18 o 
   8   0   2     1361.82     1432.58    106.60 o 
  -9   1   2       97.35       95.29     11.75 o 
  -8   1   2        2.64       12.44      4.33 o 
  -7   1   2        0.11       14.56      3.87 o 
  -6   1   2       20.61       35.97      8.47 o 
  -5   1   2      459.13      461.45     13.38 o 
  -4   1   2      135.08      163.29      7.74 o 
  -3   1   2      612.72      518.77      9.67 o 
  -2   1   2       25.82       23.92      1.93 o 
   0   1   2      822.37      857.25      9.00 o 
   1   1   2     4992.51     5515.95     39.90 o 
   2   1   2       31.14       38.23      2.76 o 
   3   1   2       13.70       28.87      3.16 o 
   4   1   2      754.42      780.94     12.78 o 
   5   1   2     1672.56     1787.35     35.93 o 
   6   1   2      388.98      415.26     13.04 o 
   7   1   2      101.73      114.57     14.81 o 
   8   1   2        0.22       37.21     12.36 o 
  -9   2   2        3.55        3.04      3.58 o 
  -8   2   2      345.84      376.75     18.73 o 
  -7   2   2      393.45      382.41     11.92 o 
  -6   2   2      646.26      646.50     20.00 o 
  -5   2   2        1.56        9.24      2.74 o 
  -4   2   2      312.35      363.58     14.38 o 
  -3   2   2       59.58       64.58      4.23 o 
  -2   2   2     1172.76     1214.17     12.50 o 
  -1   2   2      332.68      322.31      9.86 o 
   0   2   2     3547.49     3684.14     30.02 o 
   1   2   2     1015.02     1015.79      8.51 o 
   2   2   2     1117.73     1158.41     12.77 o 
   3   2   2       75.57       30.24     35.81 o 
   4   2   2     1122.37     1185.49     19.93 o 
   5   2   2      694.35      723.14     21.78 o 
   6   2   2      352.57      403.31     20.36 o 
   7   2   2        1.72        2.96      3.66 o 
   8   2   2      468.63      504.33     34.23 o 
  -9   3   2       32.16       15.21      8.04 o 
  -8   3   2        1.16       23.41     12.20 o 
  -7   3   2       36.71       34.33     10.66 o 
  -6   3   2      254.76      223.95     12.69 o 
  -5   3   2       97.99      108.65     11.66 o 
  -4   3   2     1030.80     1191.83     29.78 o 
  -3   3   2      208.68      156.55      6.61 o 
  -2   3   2        3.13        4.92      0.87 o 
  -1   3   2     3982.36     4125.31     30.59 o 
   0   3   2     1407.05     1483.01     11.69 o 
   1   3   2      781.64      818.85      9.05 o 
   2   3   2      335.13      325.50     10.29 o 
   4   3   2        9.89        4.80      1.47 o 
   5   3   2     1361.52     1438.65     31.97 o 
   6   3   2     1756.72     1857.53     48.79 o 
   7   3   2      157.17      155.81     16.64 o 
   8   3   2       29.49       26.26     17.74 o 
  -9   4   2       22.55       66.64     10.38 o 
  -8   4   2      739.80      770.03     33.65 o 
  -7   4   2      116.22      107.01     13.93 o 
  -6   4   2      195.77      229.61     14.97 o 
  -5   4   2      520.42      566.73     19.36 o 
  -4   4   2      232.81      268.51     19.76 o 
  -3   4   2      225.44      185.27      8.30 o 
  -2   4   2       74.43       99.05      5.57 o 
  -1   4   2      128.81      112.43      4.95 o 
   0   4   2     4727.89     5083.65     41.32 o 
   1   4   2      445.35      390.23      4.25 o 
   3   4   2      999.74     1134.29     27.77 o 
   4   4   2       89.00       76.58      6.33 o 
   5   4   2        2.10        6.70      2.46 o 
   6   4   2      712.51      736.42     24.98 o 
   7   4   2      132.33      137.32     14.77 o 
   8   4   2        9.90       11.49      5.71 o 
  -8   5   2       74.46       85.13     15.69 o 
  -7   5   2      128.78      130.94     12.68 o 
  -6   5   2       62.16       82.54      9.83 o 
  -5   5   2        9.45       27.90      8.53 o 
  -4   5   2      744.99      732.61     30.67 o 
  -3   5   2      513.13      503.59      9.89 o 
  -2   5   2      344.86      305.02     10.16 o 
  -1   5   2     1962.50     1931.87     18.30 o 
   0   5   2     8214.49     8647.27     98.90 o 
   1   5   2     3498.15     3732.38     38.54 o 
   2   5   2       55.51       64.69      5.41 o 
   3   5   2     2755.14     2980.74     58.09 o 
   4   5   2      203.02      205.34      9.60 o 
   5   5   2        7.41       13.60      3.30 o 
   6   5   2      258.31      258.97     14.70 o 
   7   5   2      252.56      252.87     20.40 o 
   8   5   2       62.55       50.25     11.19 o 
  -8   6   2      311.87      307.82     25.01 o 
  -7   6   2       32.08       26.60      4.04 o 
  -6   6   2      690.03      680.83     21.60 o 
  -5   6   2       35.49       32.54      6.19 o 
  -4   6   2     1811.53     1859.52     33.88 o 
  -3   6   2      439.71      571.33     90.22 o 
  -2   6   2        6.08        7.67      2.06 o 
  -1   6   2       32.93       27.42      2.63 o 
   0   6   2     2058.07     2113.89     22.42 o 
   1   6   2      198.81      202.62      4.53 o 
   2   6   2     5993.27     6877.46     61.40 o 
   3   6   2      273.91      284.17     11.49 o 
   4   6   2      549.32      542.85     10.45 o 
   5   6   2       10.94       10.08      2.32 o 
   6   6   2      803.49      817.09     30.14 o 
   7   6   2      156.65      163.49     10.96 o 
   8   6   2       84.62       79.79     11.27 o 
  -8   7   2        3.07       11.09      4.57 o 
  -7   7   2        4.54        6.17      3.41 o 
  -6   7   2      269.58      274.32     17.67 o 
  -5   7   2     1695.27     1643.75     49.75 o 
  -4   7   2     1009.79     1080.35     30.79 o 
  -3   7   2     3087.13     3379.59     55.06 o 
  -2   7   2      550.18      452.88      6.88 o 
  -1   7   2     1969.56     1902.40     23.07 o 
   0   7   2     2249.58     2342.26     22.42 o 
   1   7   2       98.09       87.80      3.95 o 
   2   7   2     1250.40     1411.17     26.26 o 
   3   7   2     1452.92     1632.24     27.00 o 
   4   7   2      176.43      158.25      5.27 o 
   5   7   2      466.60      472.35     16.29 o 
   6   7   2       53.32       51.84     11.06 o 
   7   7   2       97.75       94.84      9.44 o 
   8   7   2        0.04        5.57      4.55 o 
  -8   8   2      109.63       94.51      9.56 o 
  -7   8   2      319.46      370.35     20.30 o 
  -6   8   2       76.96       84.95      7.90 o 
  -5   8   2       61.59       86.51     11.81 o 
  -4   8   2       31.37       46.98      6.18 o 
  -3   8   2      669.09      738.61     27.08 o 
  -2   8   2      421.06      464.99      9.45 o 
  -1   8   2     6305.21     6946.54     82.61 o 
   0   8   2      331.31      381.18      6.05 o 
   1   8   2      920.49      990.74      9.15 o 
   2   8   2      541.04      541.57     13.37 o 
   3   8   2      184.71      150.85      6.23 o 
   4   8   2       13.00       14.17      3.23 o 
   5   8   2        5.31       12.08      3.89 o 
   6   8   2        8.62        4.97      3.70 o 
   7   8   2      133.24      121.64      8.21 o 
   8   8   2      483.85      480.28     35.02 o 
  -8   9   2      464.81      483.57     30.34 o 
  -7   9   2     1186.01     1153.29     52.81 o 
  -6   9   2       89.95      109.28      8.73 o 
  -5   9   2        4.96        8.25      3.52 o 
  -4   9   2        5.83        9.34      2.63 o 
  -3   9   2     1075.70     1140.45     19.60 o 
  -2   9   2     1088.58     1096.37     18.05 o 
  -1   9   2      470.59      494.97      7.58 o 
   0   9   2     1562.65     1598.66     15.48 o 
   1   9   2       44.96       29.49      3.13 o 
   2   9   2     1922.16     1971.94     44.86 o 
   3   9   2       77.47       74.28      6.35 o 
   4   9   2      563.32      543.72     14.63 o 
   5   9   2      305.41      315.92     12.46 o 
   6   9   2      413.00      438.54     13.14 o 
   7   9   2       56.15       57.69      7.28 o 
   8   9   2       22.50       10.93      6.84 o 
  -8  10   2      305.35      303.00     21.52 o 
  -7  10   2      451.52      496.47     22.94 o 
  -6  10   2      349.61      336.55     15.17 o 
  -5  10   2      915.21      954.28     28.64 o 
  -4  10   2       20.65       14.48      3.77 o 
  -3  10   2      116.67      119.53      8.59 o 
  -2  10   2      170.88      182.53      7.73 o 
  -1  10   2      414.41      438.19      7.66 o 
   0  10   2       50.80       48.89      3.43 o 
   1  10   2     4132.40     4448.09     51.37 o 
   2  10   2      741.04      757.57     17.95 o 
   3  10   2      282.02      309.82     12.06 o 
   4  10   2      522.38      541.64     14.81 o 
   5  10   2     1179.24     1119.21     28.63 o 
   6  10   2       84.83       91.26     11.77 o 
   7  10   2      348.73      325.66     17.60 o 
   8  10   2       42.34       40.11     12.39 o 
  -8  11   2      122.57      116.75     13.75 o 
  -7  11   2       44.46       44.90      5.25 o 
  -6  11   2       14.62       16.72      5.24 o 
  -5  11   2       82.30       73.11      5.24 o 
  -4  11   2      310.76      303.09      9.49 o 
  -3  11   2       54.47       58.07      6.11 o 
  -2  11   2     2460.10     2667.29     37.95 o 
  -1  11   2     1186.74     1360.73     19.85 o 
   0  11   2      185.36      149.14      5.62 o 
   1  11   2        4.64        6.45      1.54 o 
   2  11   2     2981.85     3191.49     48.34 o 
   3  11   2      178.42      183.67      7.27 o 
   4  11   2      233.24      250.43      9.27 o 
   5  11   2       83.68       89.73      8.04 o 
   6  11   2       88.60       93.29     12.43 o 
   7  11   2       41.72       42.81      7.63 o 
   8  11   2       83.69       66.76     14.24 o 
  -8  12   2        1.48        4.33      3.09 o 
  -7  12   2       24.29       22.20      5.15 o 
  -6  12   2        7.51        8.39      2.72 o 
  -5  12   2      723.49      754.90     20.47 o 
  -4  12   2      188.97      171.69      7.48 o 
  -3  12   2      543.89      513.53     12.88 o 
  -2  12   2       28.29       40.54      4.25 o 
  -1  12   2      301.08      341.71     14.14 o 
   0  12   2     2838.83     3093.84     42.62 o 
   1  12   2     1754.50     1780.45     26.13 o 
   2  12   2        2.44        2.25      2.83 o 
   3  12   2     1072.61     1085.15     25.48 o 
   4  12   2       16.22       11.46      2.76 o 
   5  12   2      180.23      210.55     11.65 o 
   6  12   2      446.38      408.59     17.28 o 
   7  12   2      182.39      205.01     27.54 o 
   8  12   2       48.56       34.29      7.51 o 
  -8  13   2      378.06      371.78     15.41 o 
  -7  13   2      303.90      313.73     13.67 o 
  -6  13   2      156.29      146.60     11.38 o 
  -5  13   2      110.67      112.61      8.40 o 
  -4  13   2      357.55      324.51      8.37 o 
  -3  13   2       26.87       37.25      4.79 o 
  -2  13   2     1656.49     1656.53     24.90 o 
  -1  13   2      132.39      109.92     12.13 o 
   0  13   2        2.18        0.13      1.73 o 
   1  13   2        1.81        2.88      1.47 o 
   2  13   2     3227.78     3367.34     84.66 o 
   3  13   2     1108.10     1206.88     25.09 o 
   4  13   2     1053.11     1117.45     19.91 o 
   5  13   2      168.18      173.13      6.65 o 
   6  13   2      170.93      178.15     12.83 o 
   7  13   2       33.90       22.13      7.21 o 
   8  13   2        0.10        3.48      4.56 o 
  -7  14   2      522.08      528.08     19.73 o 
  -6  14   2       76.68       73.88      7.97 o 
  -5  14   2        5.84        5.69      3.73 o 
  -4  14   2      232.38      206.25     11.72 o 
  -3  14   2        0.30        4.31      2.05 o 
  -2  14   2       23.98       29.74      3.39 o 
  -1  14   2        5.29        7.76      2.88 o 
   0  14   2      480.54      458.60     10.75 o 
   1  14   2      643.46      679.79     10.97 o 
   2  14   2     1912.18     1917.73     40.80 o 
   3  14   2       19.41       24.00      3.65 o 
   4  14   2       43.01       55.69      6.03 o 
   5  14   2      479.56      495.11     10.72 o 
   6  14   2        0.10        7.10      3.83 o 
   7  14   2      476.91      487.42     20.01 o 
  -7  15   2       70.05       64.81      8.85 o 
  -6  15   2       59.23       65.72      6.39 o 
  -5  15   2      208.93      191.08     11.07 o 
  -4  15   2      141.14      154.61     12.42 o 
  -3  15   2       51.43       51.38      5.67 o 
  -2  15   2     1321.43     1320.62     31.11 o 
  -1  15   2      200.86      211.52      9.54 o 
   0  15   2     1630.11     1710.22     40.56 o 
   1  15   2      119.33      121.31      8.33 o 
   2  15   2      362.20      328.29      9.86 o 
   3  15   2      328.86      340.40     10.15 o 
   4  15   2      160.97      166.43     14.05 o 
   5  15   2       38.14       42.09      5.29 o 
   6  15   2        8.35       16.72      5.90 o 
   7  15   2       48.28       45.20      8.29 o 
  -7  16   2      343.55      349.98     22.52 o 
  -6  16   2      100.93      102.77      7.77 o 
  -5  16   2        0.37        4.70      2.57 o 
  -4  16   2     1697.79     1740.19     47.52 o 
  -3  16   2       38.93       41.58      4.13 o 
  -2  16   2       22.62       23.92      4.80 o 
  -1  16   2       59.40       55.63      7.16 o 
   0  16   2      180.34      146.56     14.49 o 
   1  16   2      169.21      187.51     13.05 o 
   2  16   2     3877.81     4081.10     67.81 o 
   3  16   2        8.90        9.05      3.24 o 
   4  16   2       86.17       74.55      6.14 o 
   5  16   2      436.22      438.66     15.03 o 
   6  16   2        0.84        6.14      3.34 o 
   7  16   2      215.33      161.19     12.01 o 
  -7  17   2       56.50       54.42      8.45 o 
  -6  17   2      423.84      426.32     17.12 o 
  -5  17   2      206.67      210.92     11.93 o 
  -4  17   2      392.98      386.40     11.20 o 
  -3  17   2       50.84       58.98      4.95 o 
  -2  17   2      202.37      214.25      9.35 o 
  -1  17   2      187.69      177.95     13.94 o 
   0  17   2      374.23      403.50     13.23 o 
   1  17   2       61.19       57.03      6.87 o 
   2  17   2     1469.32     1465.54     25.23 o 
   3  17   2     2402.14     2534.87     60.85 o 
   4  17   2      896.93      952.50     17.52 o 
   5  17   2       10.18       11.27      3.07 o 
   6  17   2      139.82      136.52     12.64 o 
   7  17   2      202.88      209.09     16.20 o 
  -7  18   2      179.84      177.91     17.70 o 
  -6  18   2      102.65       87.57      9.57 o 
  -5  18   2      914.88      913.34     32.03 o 
  -4  18   2       54.09       42.49      5.84 o 
  -3  18   2       75.10       72.48      8.14 o 
  -2  18   2       54.00       64.09      6.85 o 
  -1  18   2       44.94       35.59     12.62 o 
   0  18   2      179.21      169.89      6.62 o 
   1  18   2      748.19      754.28     14.95 o 
   2  18   2       10.78       10.13      3.25 o 
   3  18   2     2396.43     2391.61     55.81 o 
   4  18   2        8.36        6.18      2.64 o 
   5  18   2       71.36       53.93      6.85 o 
   6  18   2      323.39      346.07     21.59 o 
   7  18   2      148.74       96.78     20.44 o 
  -6  19   2      208.72      163.38     16.94 o 
  -5  19   2      129.22      105.53     10.21 o 
  -4  19   2      718.19      737.51     21.64 o 
  -3  19   2      348.30      346.81     12.26 o 
  -2  19   2      123.75      132.59     12.95 o 
  -1  19   2      606.63      522.47     16.78 o 
   0  19   2      435.53      430.81     14.04 o 
   1  19   2       45.52       40.20      6.70 o 
   2  19   2      817.58      913.12     31.57 o 
   3  19   2       17.26        8.08      4.27 o 
   4  19   2       21.28       22.30      4.54 o 
   5  19   2        8.72        5.79      4.18 o 
   6  19   2       21.09        6.02      6.96 o 
  -6  20   2      521.15      533.55     27.65 o 
  -5  20   2        0.92        8.91      5.03 o 
  -4  20   2       91.98       93.94     10.21 o 
  -3  20   2       18.46        9.97      8.11 o 
  -2  20   2       47.35       32.38      5.95 o 
  -1  20   2      146.46      153.46     12.50 o 
   0  20   2      138.95      155.94     17.46 o 
   1  20   2       15.40       13.48      5.11 o 
   2  20   2       24.32       24.19      5.82 o 
   3  20   2       43.39       42.40      6.55 o 
   4  20   2      219.71      227.70     14.91 o 
   5  20   2      659.74      705.46     34.08 o 
   6  20   2      150.64      167.71     15.37 o 
  -6  21   2      479.01      444.02     20.64 o 
  -5  21   2      163.61      152.53     18.19 o 
  -4  21   2      621.79      646.01     29.03 o 
  -3  21   2      463.63      475.97     16.31 o 
  -2  21   2       70.04       63.57      8.85 o 
  -1  21   2       79.75      100.00      9.60 o 
   0  21   2      550.14      546.68     13.62 o 
   1  21   2      365.60      382.34     12.38 o 
   2  21   2      138.44      159.93     13.48 o 
   3  21   2       60.25       74.04      8.70 o 
   4  21   2        0.66        1.99      3.53 o 
   5  21   2      245.94      268.27     19.26 o 
   6  21   2        0.08        3.40      4.48 o 
  -5  22   2        4.83        7.53      4.38 o 
  -4  22   2       49.20       46.27      6.98 o 
  -3  22   2      144.08      135.97     16.46 o 
  -2  22   2        6.15        5.52      3.54 o 
  -1  22   2       40.39       50.07      7.31 o 
   0  22   2        1.94        4.82      2.93 o 
   1  22   2       36.28       47.62      6.04 o 
   2  22   2      265.45      273.71     17.05 o 
   3  22   2        0.03        1.53      3.30 o 
   4  22   2       28.74       35.92      6.88 o 
   5  22   2       91.47       79.99     13.10 o 
  -5  23   2     1186.34     1200.85     38.18 o 
  -4  23   2      274.47      278.66     15.02 o 
  -3  23   2       30.78       28.06      6.10 o 
  -2  23   2        0.38        4.36      3.38 o 
  -1  23   2      212.40      223.80     20.63 o 
   0  23   2        9.91       17.00      5.02 o 
   1  23   2      405.65      433.10     19.11 o 
   2  23   2        1.40        4.55      4.05 o 
   3  23   2      167.49      178.03     15.89 o 
   4  23   2        0.81        4.18      4.61 o 
   5  23   2        2.87        0.64      4.88 o 
  -5  24   2        2.69        3.86      3.92 o 
  -4  24   2      222.32      217.13     17.43 o 
  -3  24   2        7.88       10.06      5.56 o 
  -2  24   2        6.75        6.72      3.57 o 
  -1  24   2       17.12       24.54      6.81 o 
   0  24   2       25.93       16.83      6.32 o 
   1  24   2      272.57      256.11     13.32 o 
   2  24   2      572.98      613.00     29.08 o 
   3  24   2        3.80       10.69      4.78 o 
   4  24   2      316.88      327.24     24.96 o 
   5  24   2        1.21       -2.42      5.08 o 
  -4  25   2       33.33       34.62      8.22 o 
  -3  25   2      101.49       97.50     10.02 o 
  -2  25   2        0.01        4.32      5.00 o 
  -1  25   2      229.89      251.61     21.67 o 
   0  25   2      124.20      119.70     15.57 o 
   1  25   2      792.71      859.49     40.25 o 
   2  25   2        2.50        7.93      4.25 o 
   3  25   2      310.46      310.64     21.60 o 
   4  25   2      131.85      141.10     13.39 o 
  -4  26   2       43.85       47.28      9.25 o 
  -3  26   2        0.66        6.44      4.02 o 
  -2  26   2       26.84       20.36      5.37 o 
  -1  26   2        0.89        4.66      4.39 o 
   0  26   2        1.52        4.22      4.70 o 
   1  26   2       99.11       88.41     10.72 o 
   2  26   2        3.79        8.37      3.34 o 
   3  26   2       96.39       83.34     10.70 o 
   4  26   2      115.79      114.36     14.29 o 
  -3  27   2      225.05      213.10     15.46 o 
  -2  27   2       20.25       18.85      5.85 o 
  -1  27   2      140.43      162.50     16.85 o 
   0  27   2       84.88       79.03     10.83 o 
   1  27   2      242.98      247.73     22.30 o 
   2  27   2        0.40       10.42      5.61 o 
   3  27   2       68.91       86.21      9.22 o 
  -2  28   2      150.86      143.71     13.48 o 
  -1  28   2        3.27        6.74      4.87 o 
   0  28   2       29.97       23.01      7.36 o 
   1  28   2       14.51       11.54      4.87 o 
   2  28   2       29.37       22.71      7.92 o 
   0  29   2        4.19        4.14      4.48 o 
  -7   0   3      925.26      906.83     57.71 o 
  -5   0   3      572.54      490.36     30.19 o 
  -3   0   3      443.33      453.16     11.67 o 
  -1   0   3     2271.40     2121.87     30.76 o 
   1   0   3     1351.96     1461.61     21.48 o 
   3   0   3      992.21     1182.57     24.72 o 
   5   0   3     7345.42     7889.52    516.97 o 
   7   0   3      167.40      133.93     29.10 o 
  -8   1   3       79.30       87.62     11.90 o 
  -7   1   3      109.91       70.12     44.95 o 
  -6   1   3        3.82       13.12      2.45 o 
  -5   1   3       10.09       63.98     14.31 o 
  -4   1   3       43.14       47.27      4.11 o 
  -3   1   3      546.27      611.98     10.22 o 
  -2   1   3     5916.82     6759.46    160.71 o 
   0   1   3     4080.32     4210.54     47.62 o 
   1   1   3       33.27       32.24      2.54 o 
   2   1   3    11056.89    12651.08   1042.57 o 
   3   1   3      182.42      173.35     11.02 o 
   4   1   3      147.89      146.89      6.55 o 
   5   1   3      913.88       -2.20      2.20 o 
   6   1   3       33.87       42.86      6.82 o 
   7   1   3       23.58       21.52      5.47 o 
   8   1   3       45.99       34.35      9.53 o 
  -8   2   3        2.37        5.43      4.04 o 
  -7   2   3      717.85      745.06     27.34 o 
  -6   2   3      194.58      165.90     12.94 o 
  -5   2   3     1180.33     1119.73     59.81 o 
  -4   2   3      262.19      329.20     23.31 o 
  -3   2   3     1007.42     1019.55     16.36 o 
  -2   2   3     1508.58     1594.02     20.28 o 
  -1   2   3     1146.36     1131.07     11.30 o 
   0   2   3      149.15      145.30      3.00 o 
   1   2   3      132.42      117.20      2.55 o 
   2   2   3        0.32       13.60      4.11 o 
   3   2   3      454.65      498.12      9.32 o 
   4   2   3       30.16       24.79      7.18 o 
   5   2   3        4.07        5.60      3.77 o 
   6   2   3      100.73      101.94      9.57 o 
   7   2   3      225.75      213.80     26.63 o 
   8   2   3      188.39      209.52     18.98 o 
  -8   3   3       13.99       14.37      5.38 o 
  -7   3   3      399.43      392.46     28.38 o 
  -6   3   3      384.18      341.54     23.36 o 
  -5   3   3      227.34      265.67     11.05 o 
  -4   3   3     1766.76     1904.40     51.58 o 
  -3   3   3      385.49      441.53      8.53 o 
  -2   3   3      767.74      908.79     22.16 o 
  -1   3   3      711.52      761.85      9.28 o 
   0   3   3        5.22        2.52      0.97 o 
   1   3   3      587.47      628.65      7.10 o 
   2   3   3      146.27      120.81      6.13 o 
   3   3   3        0.82        4.40      2.19 o 
   4   3   3     2429.61     2593.99     39.90 o 
   5   3   3       22.89       24.75      3.59 o 
   6   3   3      192.71      207.64     16.93 o 
   7   3   3       10.36        9.02      8.06 o 
   8   3   3      154.24      157.63     12.75 o 
  -8   4   3       40.61       41.57      8.92 o 
  -7   4   3      401.32      386.43     24.33 o 
  -6   4   3      322.88      278.64     16.95 o 
  -5   4   3        9.54       21.23      4.04 o 
  -4   4   3        6.22       39.25     15.71 o 
  -3   4   3      964.68     1025.69     20.63 o 
  -2   4   3      884.41      898.85     14.13 o 
  -1   4   3     3380.04     3556.58     38.30 o 
   0   4   3      656.28      631.66      6.42 o 
   1   4   3     1997.30     2083.54     20.72 o 
   2   4   3     5087.23     5891.98     79.93 o 
   3   4   3      588.74      624.08     12.90 o 
   4   4   3      689.96      735.67     20.63 o 
   5   4   3        3.91        7.74      2.18 o 
   6   4   3     1427.21     1558.62     28.41 o 
   7   4   3      902.50      985.69     46.37 o 
   8   4   3       11.77       27.47      7.30 o 
  -8   5   3       38.34       44.09     10.40 o 
  -7   5   3        8.03       13.28      4.80 o 
  -6   5   3       36.15       45.09      7.90 o 
  -5   5   3      886.06      900.48     39.81 o 
  -4   5   3      182.53      187.91      7.99 o 
  -3   5   3       91.22       91.43      6.10 o 
  -2   5   3      532.38      530.59      9.60 o 
  -1   5   3     1343.55     1411.08     19.04 o 
   0   5   3        8.44        1.81      0.98 o 
   1   5   3     4969.86     5359.61     51.81 o 
   2   5   3      561.53       -1.11      1.11 o 
   3   5   3     3243.02     3620.61     65.97 o 
   4   5   3      657.82      695.65     20.33 o 
   5   5   3        6.29        9.94      1.96 o 
   6   5   3      150.32      137.07     18.83 o 
   7   5   3       21.12       34.28     12.17 o 
   8   5   3      503.88      564.59     33.62 o 
  -8   6   3      229.99      188.16     19.18 o 
  -7   6   3       66.07       74.29      7.67 o 
  -6   6   3      291.88      279.88     10.87 o 
  -5   6   3      526.67      496.08     29.82 o 
  -4   6   3      640.17      608.58     25.44 o 
  -3   6   3        0.19       15.17      7.04 o 
  -2   6   3        7.27        7.50      1.74 o 
  -1   6   3     1192.34     1300.90     14.16 o 
   0   6   3      202.19      166.04      6.48 o 
   1   6   3     2334.61     2546.33     28.18 o 
   2   6   3        6.18        9.52      1.71 o 
   3   6   3      107.11      126.36     11.83 o 
   4   6   3       99.99      120.01      8.45 o 
   5   6   3        1.70       11.16      3.60 o 
   6   6   3      490.62      520.13     14.82 o 
   7   6   3        1.49        6.71      4.85 o 
   8   6   3      213.10      197.24     30.97 o 
  -8   7   3        0.03        2.67      5.03 o 
  -7   7   3        1.79        4.22      3.87 o 
  -6   7   3      118.64      106.48     10.07 o 
  -5   7   3     1624.24     1561.38     62.05 o 
  -4   7   3        0.07        4.82      2.70 o 
  -3   7   3     1487.05     1607.14     33.11 o 
  -2   7   3      362.32      355.16     13.48 o 
  -1   7   3      365.81      334.68      9.87 o 
   0   7   3      735.05      678.40      8.59 o 
   1   7   3      266.19      249.13      9.73 o 
   2   7   3     4306.52     4609.72     88.45 o 
   3   7   3     1193.36     1284.68     20.95 o 
   4   7   3      302.60      305.55      9.89 o 
   5   7   3        0.60        4.41      5.53 o 
   6   7   3      488.78      510.15     29.24 o 
   7   7   3        0.65        7.21      5.43 o 
   8   7   3       15.49       20.43      6.86 o 
  -8   8   3      632.08      636.67     36.53 o 
  -7   8   3        0.22        1.95      2.98 o 
  -6   8   3       35.41       38.99      5.43 o 
  -5   8   3      617.79      667.58     47.21 o 
  -4   8   3      111.17      129.94     12.24 o 
  -3   8   3       71.22       53.29      5.97 o 
  -2   8   3      808.27      853.89     15.46 o 
  -1   8   3       17.75       30.58      3.28 o 
   0   8   3     1167.65     1200.83     14.02 o 
   1   8   3      205.64      266.27     11.86 o 
   2   8   3       33.51       26.65      2.99 o 
   3   8   3      149.05      164.87      8.03 o 
   4   8   3        1.08        2.05      2.34 o 
   5   8   3        1.61        3.71      2.93 o 
   6   8   3        0.13       -0.23      3.76 o 
   7   8   3       13.95        7.57      5.30 o 
   8   8   3      151.44      172.61     18.79 o 
  -8   9   3      421.26      467.40     30.18 o 
  -7   9   3      147.45      155.58     10.71 o 
  -6   9   3        4.87        6.97      3.46 o 
  -5   9   3      344.81      307.49     14.34 o 
  -4   9   3      356.98      347.94     10.24 o 
  -3   9   3      323.68      327.21      9.61 o 
  -2   9   3      159.64      172.31      8.34 o 
  -1   9   3       21.57       34.47      3.38 o 
   0   9   3     2619.84     2828.62     26.31 o 
   1   9   3        3.27        2.24      1.98 o 
   2   9   3      303.54      279.56     10.34 o 
   3   9   3      165.11      166.11      7.98 o 
   4   9   3       16.33       17.24      3.12 o 
   5   9   3      739.85      741.73     20.88 o 
   6   9   3      160.51      165.06      9.08 o 
   7   9   3      191.58      191.17     19.13 o 
   8   9   3        7.49        5.26      7.79 o 
  -8  10   3       45.77       54.53      8.73 o 
  -7  10   3      303.76      325.87     19.06 o 
  -6  10   3      639.86      653.83     24.95 o 
  -5  10   3        2.57        5.04      2.78 o 
  -4  10   3      293.02      258.27      8.80 o 
  -3  10   3      313.06      293.77      8.24 o 
  -2  10   3     1057.64     1145.56     19.59 o 
  -1  10   3        2.59        4.35      1.28 o 
   0  10   3     3205.76     3495.99     53.32 o 
   1  10   3       32.55       43.04      5.47 o 
   2  10   3       85.62       97.02      6.87 o 
   3  10   3        3.11        5.67      2.74 o 
   4  10   3      188.04      199.51      7.18 o 
   5  10   3      164.76      153.95     14.51 o 
   6  10   3       30.30       20.12      4.17 o 
   7  10   3        0.07        1.12      6.10 o 
   8  10   3      462.08      413.53     30.99 o 
  -8  11   3        0.02        4.60      5.13 o 
  -7  11   3      341.87      337.64     22.72 o 
  -6  11   3       18.77       25.55     11.77 o 
  -5  11   3       71.83       78.02      7.58 o 
  -4  11   3        1.38        5.30      1.81 o 
  -3  11   3      597.77      569.97     14.46 o 
  -2  11   3       83.97       80.16      6.88 o 
  -1  11   3      178.07      199.82      7.36 o 
   0  11   3     1197.86     1308.15     19.78 o 
   1  11   3     1177.58     1113.86     20.52 o 
   2  11   3      140.71      147.05      8.91 o 
   3  11   3      230.02      211.48      7.22 o 
   4  11   3       52.49       52.53      5.72 o 
   5  11   3      692.43      714.40     24.62 o 
   6  11   3      745.16      688.08     28.45 o 
   7  11   3       41.84       30.04      7.77 o 
   8  11   3       37.36       51.61     12.40 o 
  -8  12   3        6.05        4.84      3.42 o 
  -7  12   3       41.85       44.96      6.96 o 
  -6  12   3      709.13      682.24     26.25 o 
  -5  12   3      857.11      784.88     43.89 o 
  -4  12   3     1015.90     1107.31     20.84 o 
  -3  12   3      562.36      591.00     14.14 o 
  -2  12   3      165.75      127.47      9.70 o 
  -1  12   3        7.04       12.89      1.84 o 
   0  12   3     1024.39     1023.29     16.31 o 
   1  12   3       71.14       74.05      7.04 o 
   2  12   3      405.03      410.80     11.87 o 
   3  12   3      356.30      329.91      9.50 o 
   4  12   3      227.06      210.82      7.84 o 
   5  12   3      199.34      191.70      9.90 o 
   6  12   3      130.77      121.77     10.74 o 
   7  12   3      218.28      230.77     20.44 o 
  -7  13   3      325.48      346.49     16.89 o 
  -6  13   3        7.00        9.81      3.72 o 
  -5  13   3        4.51        9.19      3.07 o 
  -4  13   3      921.62      886.71     23.71 o 
  -3  13   3        1.89        2.82      1.58 o 
  -2  13   3       15.11       16.71      3.07 o 
  -1  13   3     2471.82     2576.35     53.59 o 
   0  13   3       37.77       44.67      3.97 o 
   1  13   3     2602.20     2804.48     42.77 o 
   2  13   3        9.36       11.06      2.51 o 
   3  13   3     1739.21     1715.11     34.28 o 
   4  13   3       16.66       15.88      2.83 o 
   5  13   3      134.27      153.60     15.24 o 
   6  13   3        3.40        4.42      4.91 o 
   7  13   3      171.27      175.14     26.14 o 
  -7  14   3       32.16       36.90      6.50 o 
  -6  14   3      267.06      266.78     11.74 o 
  -5  14   3        1.34        5.47      2.74 o 
  -4  14   3      849.84      901.61     21.40 o 
  -3  14   3       20.72       29.81      3.59 o 
  -2  14   3       15.00       10.37      2.11 o 
  -1  14   3      366.99      377.90      9.52 o 
   0  14   3      625.09      590.18     12.46 o 
   1  14   3        8.79        3.80      1.19 o 
   2  14   3        1.45        4.91      2.06 o 
   3  14   3      636.16      628.53     13.12 o 
   4  14   3        0.79        6.76      2.30 o 
   5  14   3       26.51       22.46      5.76 o 
   6  14   3       38.88       41.43      5.28 o 
   7  14   3        2.22       27.05     16.12 o 
  -7  15   3      132.68      123.55     12.16 o 
  -6  15   3       70.42       65.50      6.10 o 
  -5  15   3      770.72      778.18     23.30 o 
  -4  15   3      368.15      380.72     13.40 o 
  -3  15   3      210.20      201.36      8.44 o 
  -2  15   3      109.42      108.99     10.44 o 
  -1  15   3     1768.63     1835.89     39.90 o 
   0  15   3        2.12        1.24      1.21 o 
   1  15   3     1533.65     1566.82     32.48 o 
   2  15   3      117.75      116.62     11.41 o 
   3  15   3       20.07       15.07      3.26 o 
   4  15   3       19.99       12.65      2.53 o 
   5  15   3      823.23      835.94     26.22 o 
   6  15   3        4.48        7.95      4.36 o 
   7  15   3      277.01      257.06     14.64 o 
  -7  16   3        0.83        2.52      3.54 o 
  -6  16   3      284.55      281.96     16.96 o 
  -5  16   3      535.33      509.13     17.49 o 
  -4  16   3     1345.84     1313.92     32.24 o 
  -3  16   3      223.48      230.82      7.84 o 
  -2  16   3      278.33      299.36      8.31 o 
  -1  16   3      208.44      204.70     13.18 o 
   0  16   3        0.72        2.62      2.48 o 
   1  16   3     1190.47     1199.37     18.34 o 
   2  16   3      211.56      201.89      6.23 o 
   3  16   3       51.02       39.47      5.37 o 
   4  16   3       12.63        8.97      2.45 o 
   5  16   3      304.70      295.98     17.26 o 
   6  16   3      161.51      151.92     11.19 o 
   7  16   3      136.33      124.84     24.69 o 
  -7  17   3        0.84       14.55      5.02 o 
  -6  17   3       46.64       48.62      8.45 o 
  -5  17   3      152.27      146.11     10.20 o 
  -4  17   3       55.28       50.64      5.51 o 
  -3  17   3        0.48        2.31      2.78 o 
  -2  17   3        0.03        2.82      3.61 o 
  -1  17   3      578.82      577.37     13.36 o 
   0  17   3      311.30      304.67     10.61 o 
   1  17   3      846.04      821.53     34.75 o 
   2  17   3      229.81      219.37      6.56 o 
   3  17   3      662.84      670.86     17.50 o 
   4  17   3       10.62       13.51      3.85 o 
   5  17   3      303.90      260.95     18.56 o 
   6  17   3        5.73        4.61      2.72 o 
   7  17   3      208.50      235.90     26.79 o 
  -6  18   3      209.46      200.72     18.08 o 
  -5  18   3      468.00      472.44     18.38 o 
  -4  18   3      412.71      420.55     15.32 o 
  -3  18   3       29.54       29.48      5.13 o 
  -2  18   3     1168.48     1294.66     32.43 o 
  -1  18   3       14.42        5.43      2.46 o 
   0  18   3       18.66       18.59      5.29 o 
   1  18   3      863.65      811.48     34.47 o 
   2  18   3      862.92      816.10     32.73 o 
   3  18   3      171.14      150.74     10.50 o 
   4  18   3       74.18       72.98      9.58 o 
   5  18   3      176.59      171.29     13.76 o 
   6  18   3       76.88       81.21     15.64 o 
  -6  19   3       32.39       23.46      5.12 o 
  -5  19   3      185.46      169.51     17.98 o 
  -4  19   3      125.73      113.67     11.25 o 
  -3  19   3      230.81      201.46     11.08 o 
  -2  19   3       11.94        8.02      2.32 o 
  -1  19   3       63.97       53.96      7.02 o 
   0  19   3      855.33      904.21     23.18 o 
   1  19   3        0.44        3.35      2.40 o 
   2  19   3        0.25        4.15      2.97 o 
   3  19   3       76.33       84.52      9.71 o 
   4  19   3      250.41      247.23     25.22 o 
   5  19   3      322.59      309.13     22.21 o 
   6  19   3      125.11      104.94     30.62 o 
  -6  20   3       31.55       31.63      8.83 o 
  -5  20   3       51.05       50.33      7.43 o 
  -4  20   3       11.85       12.69      5.37 o 
  -3  20   3       57.92       56.60      9.13 o 
  -2  20   3       39.67       30.71      7.06 o 
  -1  20   3       19.13       19.45      4.57 o 
   0  20   3        0.03       -0.29      4.30 o 
   1  20   3       34.73       41.13      6.86 o 
   2  20   3       75.74       73.42     10.65 o 
   3  20   3       17.39       15.56      4.29 o 
   4  20   3      122.58      117.72     16.11 o 
   5  20   3      198.63      202.46     24.55 o 
   6  20   3        5.33        7.04      4.31 o 
  -6  21   3       28.61       32.29     10.10 o 
  -5  21   3       77.07       74.83     12.93 o 
  -4  21   3       14.41       19.15      7.28 o 
  -3  21   3        0.11        7.13      5.39 o 
  -2  21   3      319.22      336.04     15.19 o 
  -1  21   3      144.85      184.02     10.39 o 
   0  21   3      366.40      360.43     17.05 o 
   1  21   3        0.47        3.14      2.86 o 
   2  21   3      211.10      212.42     14.75 o 
   3  21   3      422.42      450.51     21.19 o 
   4  21   3      229.11      239.07     21.37 o 
   5  21   3      678.67      706.45     40.46 o 
  -5  22   3       85.56       79.13     13.33 o 
  -4  22   3        4.91        9.26      5.14 o 
  -3  22   3      563.01      626.23     26.88 o 
  -2  22   3      184.59      182.90     10.49 o 
  -1  22   3      139.69      151.93      9.45 o 
   0  22   3       12.44        9.10      3.49 o 
   1  22   3       81.61       93.42      9.75 o 
   2  22   3       93.06       90.66      8.57 o 
   3  22   3        2.91        1.15      4.65 o 
   4  22   3      395.65      366.72     21.27 o 
   5  22   3      363.84      365.57     23.49 o 
  -5  23   3       48.08       54.29      8.60 o 
  -4  23   3        3.20        4.38      4.76 o 
  -3  23   3      146.12      134.65     14.57 o 
  -2  23   3      400.31      393.56     20.90 o 
  -1  23   3      293.76      291.63     14.10 o 
   0  23   3       41.69       47.05      9.60 o 
   1  23   3       32.13       36.01      5.85 o 
   2  23   3      365.30      385.63     20.11 o 
   3  23   3      271.51      269.55     15.88 o 
   4  23   3       81.00       80.44     12.43 o 
   5  23   3        6.07        2.54      5.47 o 
  -4  24   3      216.45      214.33     21.51 o 
  -3  24   3      332.19      333.85     17.72 o 
  -2  24   3       20.44       10.33      5.11 o 
  -1  24   3      113.13       86.71     13.45 o 
   0  24   3       52.69       59.79      9.53 o 
   1  24   3       10.24       11.42      4.39 o 
   2  24   3      209.94      232.26     19.03 o 
   3  24   3       50.20       45.83      9.88 o 
   4  24   3       37.03       34.43     10.08 o 
  -4  25   3        0.27        5.17      3.83 o 
  -3  25   3        3.89        4.47      4.33 o 
  -2  25   3      116.94      133.21     10.44 o 
  -1  25   3        1.28        2.96      5.20 o 
   0  25   3       60.35       68.73      9.64 o 
   1  25   3      628.36      675.26     26.02 o 
   2  25   3       15.98       20.15      6.99 o 
   3  25   3       46.71       55.32      9.09 o 
   4  25   3      509.12      485.64     26.07 o 
  -3  26   3      350.32      367.11     17.67 o 
  -2  26   3        1.38        7.84      4.14 o 
  -1  26   3      143.04      146.38     15.66 o 
   0  26   3        3.83        7.20      4.13 o 
   1  26   3        1.40        3.22      3.86 o 
   2  26   3      118.89      125.42     17.39 o 
   3  26   3        2.87        4.80      6.17 o 
  -2  27   3      115.27       95.07     13.69 o 
  -1  27   3        9.58        9.44      5.08 o 
   0  27   3      230.04      228.89     20.36 o 
   1  27   3        0.02        3.56      3.57 o 
   2  27   3      236.58      245.22     19.21 o 
  -1  28   3      121.02      105.42     15.12 o 
   0  28   3        3.68        8.81      4.33 o 
   1  28   3       71.05       78.21     10.26 o 
  -8   0   4        3.18       12.69      9.08 o 
  -6   0   4      831.21      901.97     34.97 o 
  -4   0   4     1812.02     1805.13     66.40 o 
  -2   0   4    12195.92    13666.79   1380.84 o 
   0   0   4        0.73        2.70      1.34 o 
   2   0   4      262.41      301.95     15.01 o 
   4   0   4       91.75      119.51     17.33 o 
   6   0   4      266.35      291.13     20.45 o 
   8   0   4        6.50        7.10      5.59 o 
  -8   1   4      111.03      105.67     10.82 o 
  -7   1   4      208.30      214.66     20.16 o 
  -6   1   4      297.45      260.86     42.11 o 
  -5   1   4     1291.45     1291.76     36.59 o 
  -4   1   4       85.96      163.62     18.14 o 
  -3   1   4      114.62      107.41      6.67 o 
  -2   1   4     1188.59     1533.12    171.60 o 
  -1   1   4       71.05       -0.29      6.47 o 
   0   1   4      199.19      222.64      7.71 o 
   1   1   4      616.46      633.77      7.01 o 
   2   1   4      155.51      193.92      7.11 o 
   3   1   4     1452.51     1447.44     22.40 o 
   4   1   4     3012.68     3284.65    108.51 o 
   5   1   4     2488.75     2694.20     69.00 o 
   6   1   4      759.54      783.56     30.77 o 
   7   1   4      433.43      456.81     23.87 o 
   8   1   4        0.23        4.28      4.12 o 
  -8   2   4       51.04       53.41      8.48 o 
  -7   2   4      109.16      113.01     12.43 o 
  -6   2   4       61.09       82.71      9.83 o 
  -5   2   4      762.38      740.34     16.20 o 
  -4   2   4      917.52      882.50     20.36 o 
  -3   2   4       36.06       54.05      8.53 o 
  -2   2   4       97.40       -2.01      2.01 o 
  -1   2   4     1415.77       -1.36      1.36 o 
   0   2   4      406.66      361.14      5.33 o 
   1   2   4        4.98        3.28      1.20 o 
   2   2   4      446.62      440.35      6.63 o 
   3   2   4       89.28       81.24      6.34 o 
   4   2   4      595.50      617.35     19.47 o 
   5   2   4      446.02      471.18     21.96 o 
   6   2   4      413.17      430.88     19.40 o 
   7   2   4       25.47       38.17      9.21 o 
   8   2   4      320.30      339.00     29.73 o 
  -8   3   4       74.06       95.26     11.92 o 
  -7   3   4      230.97      238.01     15.21 o 
  -6   3   4       28.60       24.44      7.62 o 
  -5   3   4        5.46       24.10     14.31 o 
  -4   3   4      313.82      421.78     36.01 o 
  -3   3   4      107.60      122.49      8.86 o 
  -2   3   4       26.27       27.85      3.07 o 
  -1   3   4     1735.06     1886.66     42.13 o 
   0   3   4      197.64      196.91      7.07 o 
   1   3   4      523.07      644.53      9.29 o 
   2   3   4      187.01      184.83      6.58 o 
   3   3   4      293.40      313.23      7.61 o 
   4   3   4        8.03        7.70      1.83 o 
   5   3   4      269.80      281.72     12.78 o 
   6   3   4       69.23       61.05     12.70 o 
   7   3   4      976.00     1086.93     58.98 o 
   8   3   4       58.96       49.39     11.75 o 
  -8   4   4       96.04       83.94     13.05 o 
  -7   4   4       34.03       43.05      8.41 o 
  -6   4   4      497.35      494.55     14.03 o 
  -5   4   4      174.82      165.60      8.71 o 
  -4   4   4     2917.19     3019.38    136.13 o 
  -3   4   4     1020.30     1036.86     25.15 o 
  -2   4   4      210.30      170.23      5.81 o 
  -1   4   4       48.34       46.21      3.84 o 
   0   4   4     2774.74     2993.68     29.97 o 
   1   4   4       96.83      127.30      5.87 o 
   2   4   4       45.97       23.93      2.20 o 
   3   4   4      407.05      451.99      9.29 o 
   4   4   4      745.23      778.52     19.53 o 
   5   4   4       70.00       84.14     12.91 o 
   6   4   4       86.43       88.67     13.09 o 
   7   4   4      209.85      225.71     21.04 o 
   8   4   4       47.45       30.74     11.97 o 
  -8   5   4       71.40       64.75     11.45 o 
  -7   5   4      519.17      535.58     25.70 o 
  -6   5   4      634.65      651.25     31.83 o 
  -5   5   4        2.24        7.07      3.44 o 
  -4   5   4      530.65      504.48     48.03 o 
  -3   5   4      104.11      125.47     15.73 o 
  -2   5   4       16.45       12.85      3.79 o 
  -1   5   4      925.98      992.82     19.57 o 
   0   5   4      165.28      166.50      8.99 o 
   1   5   4        5.68        4.27      1.52 o 
   2   5   4       32.79       40.72      7.49 o 
   3   5   4       16.11       14.65      4.53 o 
   4   5   4      989.69     1030.53     24.23 o 
   5   5   4     1569.02     1708.36     47.19 o 
   6   5   4      180.39      171.96     15.40 o 
   7   5   4      414.01      456.22     29.52 o 
   8   5   4       50.54       44.45     12.62 o 
  -8   6   4      215.78      202.29     30.88 o 
  -7   6   4       53.36       81.59     13.07 o 
  -6   6   4       40.18       44.64     11.65 o 
  -5   6   4       51.81       72.64      8.29 o 
  -4   6   4       85.69      103.76     12.52 o 
  -3   6   4     1239.29     1220.34     25.24 o 
  -2   6   4     1946.44     2128.46     60.03 o 
  -1   6   4       18.32       10.72      1.83 o 
   0   6   4      940.09     1041.60     13.41 o 
   1   6   4      766.63      860.83     15.06 o 
   2   6   4     1417.15     1439.91     21.96 o 
   3   6   4       27.60       23.72      3.42 o 
   4   6   4        8.94       15.06      4.17 o 
   5   6   4      347.89      385.14     16.56 o 
   6   6   4       18.98       10.95      6.98 o 
   7   6   4       93.48      110.87     12.62 o 
   8   6   4       29.52       34.25     13.63 o 
  -8   7   4        5.61       13.00      5.26 o 
  -7   7   4       31.60       29.18      6.32 o 
  -6   7   4      488.07      462.26     25.98 o 
  -5   7   4     1632.42     1609.23     71.08 o 
  -4   7   4     1965.65     2027.82    231.32 o 
  -3   7   4       90.76       96.07      9.93 o 
  -2   7   4      342.89      361.82     42.64 o 
  -1   7   4        6.27        5.71      1.67 o 
   0   7   4       45.12       53.09      4.86 o 
   1   7   4       54.23       47.27      4.83 o 
   2   7   4     1052.72     1109.54     29.25 o 
   3   7   4      340.57      346.05     11.24 o 
   4   7   4     1529.60     1585.88     31.19 o 
   5   7   4     1592.20     1592.39     45.47 o 
   6   7   4     1318.24     1432.41     49.17 o 
   7   7   4      174.28      147.73     23.64 o 
   8   7   4     1108.58     1325.24     59.08 o 
  -8   8   4       52.79       42.09     11.47 o 
  -7   8   4       47.36       35.62      8.14 o 
  -6   8   4      805.32      824.02     28.63 o 
  -5   8   4     2018.19     1287.18     69.76 o 
  -4   8   4      131.73      133.29     14.22 o 
  -3   8   4       63.09       57.70      5.49 o 
  -2   8   4     3215.26     3062.64    247.85 o 
  -1   8   4      917.54      939.26     17.05 o 
   0   8   4        2.06        2.48      2.47 o 
   1   8   4       29.23       24.20      3.11 o 
   2   8   4      762.90      866.05     15.42 o 
   3   8   4      168.60      135.55      9.21 o 
   4   8   4        7.26        7.94      3.27 o 
   5   8   4      313.19      353.33     19.84 o 
   6   8   4      152.28      147.12     15.34 o 
   7   8   4        9.47        5.58      6.88 o 
   8   8   4        0.26        3.28      4.67 o 
  -8   9   4      135.93      136.15     11.49 o 
  -7   9   4        2.68        7.23      4.00 o 
  -6   9   4      242.01      291.36     19.56 o 
  -5   9   4       56.96       86.10     10.32 o 
  -4   9   4      319.08      307.15      7.90 o 
  -3   9   4      135.71      151.41      7.95 o 
  -2   9   4      324.07      346.83     16.24 o 
  -1   9   4      603.96      587.91     14.15 o 
   0   9   4      790.60      827.68     16.06 o 
   1   9   4      327.04      322.83      8.77 o 
   2   9   4        4.26        4.32      1.57 o 
   3   9   4      484.38      467.15     12.37 o 
   4   9   4       26.10       27.54      5.91 o 
   5   9   4      200.28      206.99      9.97 o 
   6   9   4      625.56      666.28     45.72 o 
   7   9   4      204.49      211.21     27.60 o 
   8   9   4      304.37      302.54     36.20 o 
  -8  10   4        0.37        5.46      4.60 o 
  -7  10   4      129.57      135.71     23.97 o 
  -6  10   4      242.53      223.41     11.48 o 
  -5  10   4        1.64        2.89      2.19 o 
  -4  10   4       29.02       26.68      4.14 o 
  -3  10   4      762.55      720.95     17.78 o 
  -2  10   4       12.95       15.08      3.17 o 
  -1  10   4     1630.93     1656.03     26.44 o 
   0  10   4       65.91       59.69      6.08 o 
   1  10   4     1173.33     1178.94     25.04 o 
   2  10   4        5.36        5.49      1.98 o 
   3  10   4      734.00      810.97     17.67 o 
   4  10   4      468.45      481.22     17.52 o 
   5  10   4       46.52       42.82      7.06 o 
   6  10   4       85.57       77.83     16.27 o 
   7  10   4       51.04       60.02     11.35 o 
  -8  11   4      310.74      321.13     24.52 o 
  -7  11   4       23.97       20.12      8.84 o 
  -6  11   4      188.69      180.86     11.75 o 
  -5  11   4      438.23      421.06      9.22 o 
  -4  11   4      267.64      266.79     11.25 o 
  -3  11   4      723.95      703.84     15.97 o 
  -2  11   4      216.85      218.59      7.83 o 
  -1  11   4        0.09       -0.34      2.84 o 
   0  11   4      630.28      683.86     13.45 o 
   1  11   4        0.23        2.93      1.94 o 
   2  11   4      235.98      253.10      7.48 o 
   3  11   4        8.59        9.63      2.23 o 
   4  11   4      541.31      503.02     14.95 o 
   5  11   4      750.06      674.98     25.36 o 
   6  11   4     1209.04     1297.87     61.92 o 
   7  11   4        2.73        6.95      5.41 o 
  -7  12   4      478.37      506.01     24.75 o 
  -6  12   4       49.63       50.24      6.17 o 
  -5  12   4       48.43       46.33      5.93 o 
  -4  12   4      178.47      160.03     14.09 o 
  -3  12   4     2219.62     2340.76     35.06 o 
  -2  12   4      279.04      253.56      7.22 o 
  -1  12   4      753.65      785.74     19.25 o 
   0  12   4      280.49      256.93      7.99 o 
   1  12   4        5.43        9.34      2.89 o 
   2  12   4      338.76      355.97      9.34 o 
   3  12   4      689.39      707.68     14.28 o 
   4  12   4        4.33        6.48      3.72 o 
   5  12   4        1.49        2.84      2.79 o 
   6  12   4       21.82       13.22      6.49 o 
   7  12   4       17.91       31.51      8.43 o 
  -7  13   4        2.97        6.27      4.72 o 
  -6  13   4      169.20      170.71     14.33 o 
  -5  13   4      568.28      563.84     22.42 o 
  -4  13   4        3.70        1.26      3.04 o 
  -3  13   4      160.85      165.91     10.93 o 
  -2  13   4      375.77      385.72      9.55 o 
  -1  13   4        1.91        3.11      1.47 o 
   0  13   4      149.81      145.28      9.34 o 
   1  13   4       15.26       18.69      3.21 o 
   2  13   4      242.43      241.27     12.98 o 
   3  13   4       20.41       18.94      3.20 o 
   4  13   4      711.63      695.82     20.29 o 
   5  13   4       30.57       39.95      6.90 o 
   6  13   4      185.97      179.19     19.05 o 
   7  13   4      429.12      444.32     28.37 o 
  -7  14   4      414.08      411.20     21.85 o 
  -6  14   4       42.80       47.80      6.54 o 
  -5  14   4      380.03      366.07     12.33 o 
  -4  14   4        9.12        9.09      2.41 o 
  -3  14   4      489.99      497.99     12.58 o 
  -2  14   4      108.02      107.18     10.27 o 
  -1  14   4      265.85      244.87      8.94 o 
   0  14   4        0.77        4.11      1.83 o 
   1  14   4       10.78       17.61      3.32 o 
   2  14   4       23.67       29.89      3.56 o 
   3  14   4      186.03      201.16      7.20 o 
   4  14   4        4.29        3.56      2.97 o 
   5  14   4       76.90       78.29      7.55 o 
   6  14   4        6.44        8.26      5.05 o 
   7  14   4        0.05        4.98      5.03 o 
  -7  15   4        0.78        5.77      4.62 o 
  -6  15   4      135.64      123.86     16.21 o 
  -5  15   4      152.03      137.94     13.51 o 
  -4  15   4        5.66        4.74      2.09 o 
  -3  15   4        0.70        3.82      2.37 o 
  -2  15   4        0.66        2.60      1.78 o 
  -1  15   4      235.37      230.26      7.02 o 
   0  15   4       98.31      102.65      7.51 o 
   1  15   4       98.61      107.05     11.37 o 
   2  15   4     1190.00     1238.78     29.87 o 
   3  15   4       10.78        7.92      2.25 o 
   4  15   4      173.54      199.99     11.80 o 
   5  15   4        1.65        7.81      2.74 o 
   6  15   4      342.19      343.66     19.73 o 
   7  15   4       41.67       33.18     11.04 o 
  -7  16   4      146.54      113.08     19.45 o 
  -6  16   4       25.66       17.57      6.04 o 
  -5  16   4      331.93      319.37     16.90 o 
  -4  16   4        7.43        9.07      3.06 o 
  -3  16   4      436.15      442.14      9.40 o 
  -2  16   4      345.70      331.45      9.08 o 
  -1  16   4      698.55      724.41     18.18 o 
   0  16   4      413.77      430.97      9.50 o 
   1  16   4      913.20      885.46     19.77 o 
   2  16   4        5.42        2.04      2.32 o 
   3  16   4      348.46      361.44      9.45 o 
   4  16   4      448.16      412.84     17.33 o 
   5  16   4       62.83       66.49      6.56 o 
   6  16   4       14.53       10.10      4.80 o 
  -6  17   4       74.39       67.59     11.28 o 
  -5  17   4       65.25       66.84      9.94 o 
  -4  17   4       13.05       10.00      3.11 o 
  -3  17   4        1.22       -0.56      3.13 o 
  -2  17   4        5.41        6.45      2.92 o 
  -1  17   4       55.10       52.38      5.62 o 
   0  17   4        4.30        2.31      3.00 o 
   1  17   4       36.99       36.01      4.83 o 
   2  17   4      522.60      544.37     15.84 o 
   3  17   4        9.96       11.08      3.17 o 
   4  17   4      202.49      197.79      8.93 o 
   5  17   4      124.89      140.95     13.58 o 
   6  17   4        1.88        6.10      4.05 o 
  -6  18   4        0.65        6.23      4.25 o 
  -5  18   4      156.46      152.13     16.98 o 
  -4  18   4      396.59      379.05     16.41 o 
  -3  18   4      311.79      282.29     15.09 o 
  -2  18   4      433.18      433.74     11.85 o 
  -1  18   4      949.20      973.34     25.88 o 
   0  18   4       74.89       91.56      8.14 o 
   1  18   4      622.85      651.86     17.46 o 
   2  18   4       36.82       33.25      5.66 o 
   3  18   4      443.13      451.41     14.34 o 
   4  18   4        8.68        4.86      3.77 o 
   5  18   4        1.94        2.04      4.64 o 
   6  18   4        4.61        5.84      3.50 o 
  -6  19   4       23.19       20.64      6.37 o 
  -5  19   4        6.72        7.85      5.13 o 
  -4  19   4        9.53        5.82      3.19 o 
  -3  19   4       13.96       13.13      3.34 o 
  -2  19   4       63.00       62.62      6.12 o 
  -1  19   4        2.95        3.65      2.10 o 
   0  19   4        6.31        6.09      2.96 o 
   1  19   4       75.81       71.45      7.17 o 
   2  19   4       90.54       87.33      9.84 o 
   3  19   4      143.82      142.83     11.92 o 
   4  19   4      460.09      489.82     29.94 o 
   5  19   4        0.28        7.65      5.26 o 
   6  19   4      299.65      271.56     19.33 o 
  -6  20   4      153.43      103.66     23.79 o 
  -5  20   4      112.53       84.91     16.05 o 
  -4  20   4       70.43       66.64      8.65 o 
  -3  20   4       63.59       68.44      7.99 o 
  -2  20   4        0.36        3.53      4.90 o 
  -1  20   4      326.45      369.69     17.74 o 
   0  20   4        7.85       11.17      4.15 o 
   1  20   4     2225.27     2216.40    107.00 o 
   2  20   4      108.08      119.15     12.18 o 
   3  20   4        0.29       -0.30      3.28 o 
   4  20   4      120.62      123.67     17.19 o 
   5  20   4        1.61        0.59      5.36 o 
  -5  21   4      234.57      218.90     23.60 o 
  -4  21   4        1.61        7.21      4.11 o 
  -3  21   4      163.22      177.16     14.24 o 
  -2  21   4        6.34       10.97      3.87 o 
  -1  21   4      426.21      465.98     15.96 o 
   0  21   4       14.31        9.30      3.72 o 
   1  21   4      426.00      430.65     15.67 o 
   2  21   4        1.44        4.83      2.86 o 
   3  21   4      361.61      368.92     28.15 o 
   4  21   4       27.72       33.57      7.04 o 
   5  21   4      259.14      242.71     29.58 o 
  -5  22   4      681.60      705.50     25.18 o 
  -4  22   4      241.74      238.97     16.21 o 
  -3  22   4       25.23       21.57      5.45 o 
  -2  22   4      879.54      858.99     35.61 o 
  -1  22   4        1.40        7.09      4.37 o 
   0  22   4      677.07      690.03     26.28 o 
   1  22   4      409.40      385.78     24.02 o 
   2  22   4      494.30      506.60     21.39 o 
   3  22   4        0.31        7.68      5.24 o 
   4  22   4        1.47        4.12      4.82 o 
   5  22   4       25.28       15.18      7.30 o 
  -4  23   4       33.41       31.58      6.86 o 
  -3  23   4       26.50       21.19      5.17 o 
  -2  23   4      339.71      361.44     21.57 o 
  -1  23   4        9.74       13.93      5.15 o 
   0  23   4       30.85       18.88      6.12 o 
   1  23   4       43.56       51.08      6.31 o 
   2  23   4       23.90       32.30      6.17 o 
   3  23   4      499.38      484.73     23.36 o 
   4  23   4      485.83      498.60     23.39 o 
  -4  24   4        0.13        1.96      4.76 o 
  -3  24   4      197.19      170.43     16.90 o 
  -2  24   4      138.75      143.41     17.53 o 
  -1  24   4      266.75      242.40     17.30 o 
   0  24   4     1568.03     1745.96     71.33 o 
   1  24   4      442.62      482.34     20.05 o 
   2  24   4      689.01      774.51     32.53 o 
   3  24   4       15.14       15.54      6.27 o 
   4  24   4        0.04        4.25      5.45 o 
  -3  25   4        2.00       10.65      4.69 o 
  -2  25   4      341.25      359.60     20.58 o 
  -1  25   4      113.89      112.73      8.96 o 
   0  25   4        0.36        3.74      4.86 o 
   1  25   4       15.26       18.67      5.69 o 
   2  25   4       55.49       50.23      8.06 o 
   3  25   4       65.27       75.88      9.59 o 
  -3  26   4        1.29        5.85      3.47 o 
  -2  26   4        9.10        7.30      5.15 o 
  -1  26   4       92.22       91.61     11.90 o 
   0  26   4      432.66      414.03     25.86 o 
   1  26   4       79.66       74.33     11.57 o 
   2  26   4        3.25        5.26      3.92 o 
  -2  27   4        0.01        3.91      4.42 o 
  -1  27   4       14.90       14.77      5.87 o 
   0  27   4        0.91        6.51      3.63 o 
   1  27   4      142.67      156.87     16.11 o 
  -7   0   5       22.30       19.44      9.56 o 
  -5   0   5       38.57       42.14      7.52 o 
  -3   0   5       21.01       53.03     13.44 o 
   1   0   5     2578.39     2693.92     56.75 o 
   3   0   5     1661.48     1879.59     68.58 o 
   5   0   5     2634.92     2725.16    138.87 o 
   7   0   5        1.64        7.91      8.55 o 
  -8   1   5      384.11      418.74     40.03 o 
  -7   1   5       28.76       41.19      7.65 o 
  -6   1   5        1.02        9.56      3.97 o 
  -5   1   5       68.97       90.08     11.91 o 
  -4   1   5        1.06        3.07      4.72 o 
  -3   1   5      711.46      753.61     23.01 o 
  -2   1   5     2329.84     2618.69     68.58 o 
  -1   1   5       24.76       49.88     13.89 o 
   0   1   5     1041.41     1080.08     18.92 o 
   1   1   5      227.82      199.61      9.40 o 
   2   1   5      577.16      649.42     10.40 o 
   3   1   5       30.82       34.12      4.97 o 
   4   1   5        0.14        5.18      2.90 o 
   5   1   5       33.33       42.45      9.95 o 
   6   1   5      244.68      276.70     20.46 o 
   7   1   5        1.99        5.24      5.74 o 
   8   1   5       26.55       19.72      8.30 o 
  -8   2   5        0.40       12.13     10.27 o 
  -7   2   5      119.07      123.86     14.53 o 
  -6   2   5      147.30      176.89     27.13 o 
  -5   2   5       71.77       34.49     17.75 o 
  -4   2   5      929.52      918.38     49.24 o 
  -3   2   5      326.63      354.19     12.80 o 
  -2   2   5      454.22      591.40     32.52 o 
   0   2   5      418.64      429.73      7.95 o 
   1   2   5     1269.66     1311.66     22.29 o 
   2   2   5      515.21      541.93      8.90 o 
   3   2   5     1405.06     1487.59     32.26 o 
   4   2   5       14.35       20.20      6.48 o 
   5   2   5        2.86        3.61      5.79 o 
   6   2   5      105.07      109.10     13.42 o 
   7   2   5      181.68      201.74     21.07 o 
   8   2   5      304.70      328.81     29.90 o 
  -8   3   5      243.04      281.53     25.08 o 
  -7   3   5      259.02      232.93     19.53 o 
  -6   3   5      985.94      939.22     34.90 o 
  -5   3   5      562.39      593.84     21.85 o 
  -4   3   5      173.03        8.03      2.77 o 
  -3   3   5      150.96      114.83     18.56 o 
  -2   3   5        0.98        3.11      5.40 o 
  -1   3   5     1988.61     2195.74     37.91 o 
   0   3   5      234.61      247.74     10.51 o 
   1   3   5      145.91      128.19     10.83 o 
   2   3   5      176.39      159.77      7.78 o 
   3   3   5        6.54        9.00      2.18 o 
   4   3   5      116.42      130.08      9.15 o 
   5   3   5      145.10      159.70     17.70 o 
   6   3   5       84.58       99.69     11.55 o 
   7   3   5        1.06       10.47      5.23 o 
   8   3   5       87.36       68.98     13.32 o 
  -8   4   5        9.25       15.29      6.28 o 
  -7   4   5       24.11       13.33      4.73 o 
  -6   4   5      151.55       78.86     55.35 o 
  -5   4   5        0.75       46.19     12.48 o 
  -4   4   5      134.21      141.17      8.75 o 
  -3   4   5       64.52       66.22      7.12 o 
  -2   4   5      372.47      358.90      7.88 o 
  -1   4   5       68.92       83.88     14.66 o 
   0   4   5     1353.61     1400.01     23.81 o 
   1   4   5     1812.09     1814.15     27.91 o 
   2   4   5      290.07      318.02      7.53 o 
   3   4   5     1335.47     1430.96     39.21 o 
   4   4   5      690.26      718.44     14.97 o 
   5   4   5      214.77      256.69     14.19 o 
   6   4   5        8.74        2.92      4.75 o 
   7   4   5      457.75      419.39     22.92 o 
   8   4   5        2.91        1.76     11.70 o 
  -8   5   5      292.73      318.39     22.20 o 
  -7   5   5      152.31      181.27     27.50 o 
  -6   5   5     1208.23     1268.11     54.44 o 
  -5   5   5     1195.49     1192.64     39.52 o 
  -4   5   5      207.16      207.15      8.65 o 
  -3   5   5      376.26      402.82     19.75 o 
  -2   5   5      130.53      139.06      7.88 o 
  -1   5   5      449.25      508.59     11.23 o 
   0   5   5        6.84       19.07      6.59 o 
   1   5   5      108.84      110.82      9.57 o 
   2   5   5      843.80      904.16     14.34 o 
   3   5   5       36.71       33.25     12.95 o 
   4   5   5      129.40      130.61     10.47 o 
   5   5   5       80.09       93.16     10.88 o 
   6   5   5       82.93       79.75     14.53 o 
   7   5   5       79.33       31.43     24.92 o 
   8   5   5       37.94       54.67     29.08 o 
  -8   6   5        0.01        7.20      3.79 o 
  -7   6   5       13.88       22.24      9.24 o 
  -6   6   5      194.49      170.56     26.08 o 
  -5   6   5      237.85      277.48     18.86 o 
  -4   6   5      337.16      301.70     17.56 o 
  -3   6   5     1328.26     1257.58     57.72 o 
  -2   6   5      347.30      355.54      8.63 o 
  -1   6   5      874.46      818.94     18.49 o 
   0   6   5     1196.39     1267.52     21.90 o 
   1   6   5     1630.41     1715.54     26.34 o 
   2   6   5      771.00      832.75     19.85 o 
   3   6   5      369.40      393.10     13.36 o 
   4   6   5      408.14      403.85     14.99 o 
   5   6   5       24.52       31.55      7.09 o 
   6   6   5       48.40       49.83     16.41 o 
   7   6   5      223.74      277.11     27.98 o 
  -8   7   5       27.48       24.62      6.40 o 
  -7   7   5      100.03      102.15     11.87 o 
  -6   7   5       62.42       64.45      9.58 o 
  -5   7   5        0.36        1.46      3.05 o 
  -4   7   5      647.28      647.46     16.04 o 
  -3   7   5      607.83      636.02     15.81 o 
  -2   7   5     1196.42     1064.87     27.34 o 
  -1   7   5      387.70      380.86      8.62 o 
   0   7   5       10.32       11.70      2.24 o 
   1   7   5      276.37      298.37     10.47 o 
   2   7   5       26.49       30.48      3.77 o 
   3   7   5       24.84       21.29      4.39 o 
   4   7   5      200.76      205.30      9.85 o 
   5   7   5       34.98       16.97      7.15 o 
   6   7   5        0.74        2.90      3.96 o 
   7   7   5       45.12       38.14     10.10 o 
  -8   8   5        4.07       12.36      6.62 o 
  -7   8   5       37.22       28.47      6.52 o 
  -6   8   5        3.28       13.51      5.15 o 
  -5   8   5      851.76      836.91     16.78 o 
  -4   8   5      403.62      370.79     21.51 o 
  -3   8   5       15.11        8.35      2.93 o 
  -2   8   5        2.36        3.76      1.33 o 
  -1   8   5       16.34       12.21      2.16 o 
   0   8   5     1599.03     1734.78     29.60 o 
   1   8   5      369.63      376.56      9.17 o 
   2   8   5     2035.02     2029.63     39.26 o 
   3   8   5      384.38      404.59     12.29 o 
   4   8   5       35.31       31.92      7.07 o 
   5   8   5      307.91      312.55     17.60 o 
   6   8   5       20.13       29.25      6.69 o 
   7   8   5      127.39      124.42     28.17 o 
  -7   9   5      352.59      378.42     30.41 o 
  -6   9   5        3.09       11.95      5.77 o 
  -5   9   5      384.29      416.66     17.32 o 
  -4   9   5      500.67      478.97     16.37 o 
  -3   9   5      460.77      455.99      9.12 o 
  -2   9   5      463.65      453.94     14.28 o 
  -1   9   5        4.15        3.95      1.67 o 
   0   9   5      440.09      460.62     15.19 o 
   1   9   5       81.30       87.60     10.45 o 
   2   9   5      209.46      187.07     13.57 o 
   3   9   5      111.38      106.13     12.64 o 
   4   9   5      224.18      230.10     18.43 o 
   5   9   5       45.85       37.15      8.93 o 
   6   9   5        0.26        6.46      5.17 o 
   7   9   5        5.93        4.46      5.93 o 
  -7  10   5      179.66      161.42     25.12 o 
  -6  10   5       76.61       71.39      9.70 o 
  -5  10   5       23.94       16.91      5.15 o 
  -4  10   5      140.18      140.87     10.86 o 
  -3  10   5        9.29        7.35      2.65 o 
  -2  10   5     1023.62     1092.43     22.80 o 
  -1  10   5      133.72      135.53     12.47 o 
   0  10   5      407.95      415.58     11.24 o 
   1  10   5      134.63      149.15      8.40 o 
   2  10   5     1801.67     1874.79     36.24 o 
   3  10   5      129.88      147.15     10.50 o 
   4  10   5      120.27      158.00     14.43 o 
   5  10   5      119.49      108.36     11.93 o 
   6  10   5       86.08       68.26      7.97 o 
   7  10   5      356.04      386.83     31.54 o 
  -7  11   5      161.55      175.38     16.52 o 
  -6  11   5      162.59      154.35     19.47 o 
  -5  11   5      780.14      778.86     27.71 o 
  -4  11   5       90.77      100.03     11.00 o 
  -3  11   5     2164.85     2137.52     70.86 o 
  -2  11   5       39.50       35.91      5.11 o 
  -1  11   5      725.35      772.81     16.67 o 
   0  11   5      109.91      113.01     11.54 o 
   1  11   5       50.89       53.04      7.25 o 
   2  11   5      117.48      106.55      9.75 o 
   3  11   5      701.45      721.62     16.55 o 
   4  11   5      430.24      303.56     11.13 o 
   5  11   5      287.36      256.10     18.73 o 
   6  11   5       21.32       17.27      7.02 o 
   7  11   5      103.78       90.12     20.53 o 
  -7  12   5       12.62       14.10      6.92 o 
  -6  12   5       15.34       14.60      6.12 o 
  -5  12   5      255.46      234.90     21.61 o 
  -4  12   5      105.52      103.74      8.80 o 
  -3  12   5        0.15        1.92      3.16 o 
  -2  12   5      103.36      103.22     10.51 o 
  -1  12   5       46.67       53.13      5.84 o 
   0  12   5     1290.72     1285.36     33.79 o 
   1  12   5      276.89      285.04     11.44 o 
   2  12   5     1807.14     1858.50     28.32 o 
   3  12   5        4.25        9.98      1.92 o 
   4  12   5     1048.65     1094.27     21.83 o 
   5  12   5      927.40      920.31     39.33 o 
   6  12   5       41.74       40.55      8.54 o 
   7  12   5      287.65      285.82     21.59 o 
  -7  13   5       30.85       28.20      8.56 o 
  -6  13   5      273.87      246.87     18.12 o 
  -5  13   5      331.81      327.52     18.44 o 
  -4  13   5      298.66      276.17      9.12 o 
  -3  13   5        0.20       13.80      9.60 o 
  -2  13   5      646.91      700.93     16.54 o 
  -1  13   5       52.71       63.40      7.32 o 
   0  13   5      472.01      456.23     10.44 o 
   1  13   5      216.37      229.77      8.00 o 
   2  13   5        9.79       10.45      2.65 o 
   3  13   5       23.59       24.17      3.10 o 
   4  13   5       75.10       78.76      9.32 o 
   5  13   5       11.23       10.73      4.76 o 
   6  13   5       54.42       41.19     11.63 o 
   7  13   5      102.65       86.58     15.21 o 
  -7  14   5       69.56       58.86      8.72 o 
  -6  14   5        3.20       13.41      3.99 o 
  -5  14   5       90.23       82.24      7.94 o 
  -4  14   5      254.99      260.35     14.96 o 
  -3  14   5        1.59        4.83      2.71 o 
  -2  14   5      349.37      333.91      8.99 o 
  -1  14   5       34.82       37.51      4.10 o 
   0  14   5     1224.26     1256.91     22.73 o 
   1  14   5       22.49       24.65      3.58 o 
   2  14   5      112.14      123.04      6.04 o 
   3  14   5        0.81        2.36      3.13 o 
   4  14   5      218.04      207.51     12.00 o 
   5  14   5       49.42       46.80      6.33 o 
   6  14   5      636.44      654.37     27.63 o 
  -6  15   5        0.50       10.12      4.42 o 
  -5  15   5      131.09      136.75     11.89 o 
  -4  15   5        9.05        8.40      2.90 o 
  -3  15   5      229.92      234.94     10.57 o 
  -2  15   5       30.87       43.54      5.47 o 
  -1  15   5      177.39      179.93      7.30 o 
   0  15   5       46.29       47.40      5.01 o 
   1  15   5     2859.71     2980.61     30.72 o 
   2  15   5       22.62       14.66      3.01 o 
   3  15   5       17.46        7.97      3.42 o 
   4  15   5      260.07      216.64     10.88 o 
   5  15   5      188.73      145.66     13.28 o 
   6  15   5       87.26       71.80     14.03 o 
  -6  16   5        2.15        3.68      4.59 o 
  -5  16   5       55.90       57.63      6.69 o 
  -4  16   5       42.99       44.89      9.55 o 
  -3  16   5       18.09       12.60      3.00 o 
  -2  16   5      118.53      110.53      9.80 o 
  -1  16   5        0.24        4.15      2.73 o 
   0  16   5      597.22      602.52     15.93 o 
   1  16   5     1916.05     1941.65     48.42 o 
   2  16   5       37.18       46.69      6.14 o 
   3  16   5       82.75       85.22      8.76 o 
   4  16   5      393.68      378.34     18.71 o 
   5  16   5      132.45      114.10     12.09 o 
   6  16   5     1042.37     1023.64     32.78 o 
  -6  17   5      177.19      151.01     19.94 o 
  -5  17   5      317.42      314.66     16.27 o 
  -4  17   5       20.73       28.63      6.30 o 
  -3  17   5      357.00      383.22     13.00 o 
  -2  17   5       95.15      106.40      8.40 o 
  -1  17   5       73.93       73.02      8.09 o 
   0  17   5        4.23        5.42      2.41 o 
   1  17   5       65.69       57.59      7.34 o 
   2  17   5       47.89       49.30      5.27 o 
   3  17   5       10.74       12.68      4.80 o 
   4  17   5      134.63      121.95     14.09 o 
   5  17   5       94.89       76.52      8.94 o 
   6  17   5       12.74       18.54      6.65 o 
  -6  18   5        2.43        4.99      4.26 o 
  -5  18   5       11.03        8.94      3.22 o 
  -4  18   5       25.12       34.10      6.29 o 
  -3  18   5       12.82       10.52      3.45 o 
  -2  18   5       89.51       81.61      6.95 o 
  -1  18   5      276.53      281.18     13.36 o 
   0  18   5      408.06      396.11     11.74 o 
   1  18   5       69.15       77.42      7.43 o 
   2  18   5      274.01      283.14     12.72 o 
   3  18   5       87.47       78.36     10.42 o 
   4  18   5     1021.49     1005.10     63.59 o 
   5  18   5      238.80      240.27     23.00 o 
  -5  19   5      553.23      555.85     31.50 o 
  -4  19   5       14.34       16.35      7.46 o 
  -3  19   5     1248.56     1234.36     42.43 o 
  -2  19   5        2.58        4.75      2.30 o 
  -1  19   5      212.29      205.34     12.70 o 
   0  19   5      938.32      938.45     27.46 o 
   1  19   5      724.22      653.71     18.17 o 
   2  19   5      145.84      155.12     12.54 o 
   3  19   5       20.40       20.08      6.23 o 
   4  19   5      123.73      140.43     14.64 o 
   5  19   5      328.15      342.75     18.21 o 
  -5  20   5      112.35       80.30     14.47 o 
  -4  20   5       46.40       34.95      7.68 o 
  -3  20   5       97.55       61.62     17.90 o 
  -2  20   5     1368.97     1390.28     77.38 o 
  -1  20   5      992.77     1049.33     43.03 o 
   0  20   5       70.88       62.32      9.28 o 
   1  20   5      139.12      140.88      7.29 o 
   2  20   5       19.80       24.72      7.31 o 
   3  20   5       31.53       29.16      7.37 o 
   4  20   5       70.71       68.59     11.06 o 
   5  20   5       16.70       15.19      4.07 o 
  -5  21   5      175.75      160.90     16.08 o 
  -4  21   5      154.90      154.82     15.05 o 
  -3  21   5       24.97       34.06      9.19 o 
  -2  21   5       72.29       78.43     11.06 o 
  -1  21   5        7.43        2.08      4.03 o 
   0  21   5        1.22        4.77      3.39 o 
   1  21   5       68.43       66.37      7.12 o 
   2  21   5        8.04        8.43      3.59 o 
   3  21   5       34.22       27.37      8.18 o 
   4  21   5      113.50      121.87     19.36 o 
  -4  22   5      129.50      113.61     17.20 o 
  -3  22   5        1.81        8.72      4.43 o 
  -2  22   5       75.27       61.82     10.42 o 
  -1  22   5       55.27       58.96      8.07 o 
   0  22   5       10.52       15.42      5.79 o 
   1  22   5      317.03      319.50     18.44 o 
   2  22   5       83.37       89.28     12.08 o 
   3  22   5      375.62      363.68     22.38 o 
   4  22   5       20.61       15.24      6.30 o 
  -4  23   5      387.97      390.55     20.19 o 
  -3  23   5      205.75      170.93     26.96 o 
  -2  23   5     1112.96     1165.83     43.04 o 
  -1  23   5       36.63       28.65      6.04 o 
   0  23   5      207.89      188.85     15.68 o 
   1  23   5        3.42        2.55      3.14 o 
   2  23   5       12.37       11.41      5.61 o 
   3  23   5       53.22       54.59     10.47 o 
   4  23   5      135.32      113.32     12.63 o 
  -3  24   5      484.71      486.35     21.78 o 
  -2  24   5       42.21       32.74      6.35 o 
  -1  24   5      265.58      287.95     16.88 o 
   0  24   5        4.57        5.25      4.13 o 
   1  24   5       47.08       58.56      8.95 o 
   2  24   5        9.16       11.66      4.18 o 
   3  24   5      159.28      159.35     23.20 o 
  -2  25   5      115.61      102.21     14.46 o 
  -1  25   5        7.17        7.02      4.37 o 
   0  25   5      125.15      112.30     13.81 o 
   1  25   5       50.66       48.87      6.59 o 
   2  25   5      105.78       97.65     11.53 o 
  -1  26   5       47.84       43.38      8.60 o 
   0  26   5       13.94       10.73      5.10 o 
   1  26   5       84.75      105.57     11.38 o 
  -8   0   6      253.97      219.21     65.15 o 
  -6   0   6      196.35      197.94     15.15 o 
  -4   0   6      166.33       86.39     18.61 o 
  -2   0   6      111.18      109.91     22.78 o 
   0   0   6      310.47      277.87     24.79 o 
   2   0   6      911.98      982.49     23.78 o 
   4   0   6      207.28      248.68     25.63 o 
   6   0   6     1292.52     1289.22    102.42 o 
  -7   1   6       98.96       90.87     10.36 o 
  -6   1   6       72.61       81.53      9.83 o 
  -5   1   6     1975.77     2007.32     67.37 o 
  -4   1   6      713.56      715.47     36.02 o 
  -2   1   6       91.38      111.37     12.98 o 
  -1   1   6      116.31       76.24      6.96 o 
   0   1   6       28.40       29.97      3.71 o 
   1   1   6      524.76      540.59     15.34 o 
   2   1   6      254.77      242.14      8.37 o 
   3   1   6      113.96      109.93      9.73 o 
   4   1   6        0.36        5.43      3.86 o 
   5   1   6        2.51        5.04      4.29 o 
   6   1   6       40.21       45.04     11.05 o 
   7   1   6      162.98      196.83     25.28 o 
  -7   2   6        6.31        8.60      7.92 o 
  -6   2   6      121.78      134.61     14.69 o 
  -5   2   6       74.31      142.27     57.28 o 
  -4   2   6       32.71      213.74     57.33 o 
  -3   2   6       91.14      202.05     43.91 o 
  -2   2   6      178.24      174.43      8.65 o 
  -1   2   6        5.62       14.35      2.10 o 
   0   2   6      428.43      424.61     10.19 o 
   1   2   6      144.55      149.81      6.74 o 
   2   2   6      456.22      461.21     11.65 o 
   3   2   6      103.32       91.03      8.94 o 
   4   2   6      837.86      908.36     30.41 o 
   5   2   6       19.34       21.27      8.08 o 
   6   2   6      319.12      337.20     17.83 o 
   7   2   6        4.02        9.21      7.13 o 
  -7   3   6       71.38       75.16     13.59 o 
  -6   3   6       69.75       79.17      9.49 o 
  -5   3   6     1479.94     1386.31     31.31 o 
  -4   3   6     2581.48     2823.86    140.54 o 
  -3   3   6     1603.45     1706.79     67.61 o 
  -2   3   6        3.59        3.79      1.76 o 
  -1   3   6      119.95      107.61      7.78 o 
   0   3   6      382.18      402.31     11.39 o 
   1   3   6      515.26      506.08     14.48 o 
   2   3   6       82.48       74.16      5.82 o 
   3   3   6      310.85      313.52      9.53 o 
   4   3   6      142.13      105.97     17.30 o 
   5   3   6        3.69        5.75      4.51 o 
   6   3   6        0.45       11.94      6.72 o 
   7   3   6       18.24       21.74      7.91 o 
  -7   4   6      130.67      136.40     19.00 o 
  -6   4   6       12.22       15.69      7.91 o 
  -5   4   6        5.13       21.14     22.20 o 
  -4   4   6       15.52      102.56     50.18 o 
  -3   4   6        3.07       49.98      7.16 o 
  -2   4   6        4.79        8.69      4.18 o 
  -1   4   6      160.43      166.30     22.26 o 
   0   4   6      643.99      651.52     17.42 o 
   1   4   6        5.92        7.07      1.98 o 
   2   4   6      208.63      232.97     11.37 o 
   3   4   6       36.07       39.87      5.17 o 
   4   4   6      548.93      514.24     18.88 o 
   5   4   6      338.21      316.97     19.82 o 
   6   4   6      595.26      681.11     33.08 o 
   7   4   6      347.88      331.49     54.43 o 
  -7   5   6       17.61       19.90      5.98 o 
  -6   5   6      394.01      393.85     28.94 o 
  -5   5   6        0.15        8.08      5.36 o 
  -4   5   6      862.36      889.58     49.77 o 
  -2   5   6      102.76       94.50      9.66 o 
  -1   5   6     1384.74     1389.48     62.53 o 
   0   5   6      381.27      381.41     13.45 o 
   1   5   6     1716.13     1863.72     44.01 o 
   2   5   6      305.99      290.83     11.51 o 
   3   5   6       46.53       49.69      6.69 o 
   4   5   6        0.16       32.18     29.07 o 
   5   5   6       88.52       88.38     13.15 o 
   6   5   6      152.53      150.58     32.14 o 
   7   5   6      128.82       89.65     15.93 o 
  -7   6   6       72.81       79.22     15.08 o 
  -6   6   6      157.46      202.01     29.65 o 
  -5   6   6      263.97      254.19     24.79 o 
  -4   6   6        3.68       14.08      8.78 o 
  -3   6   6       77.27       95.59     14.04 o 
  -2   6   6        2.30        6.96      1.79 o 
  -1   6   6      194.74      161.01     11.49 o 
   0   6   6      802.18      780.93     25.00 o 
   1   6   6      857.32      898.31     28.96 o 
   2   6   6        1.34        3.53      1.71 o 
   3   6   6      221.80      216.56      8.40 o 
   4   6   6      764.46      752.65     19.66 o 
   5   6   6      393.89      375.93     20.87 o 
   6   6   6      549.83      593.27     43.00 o 
   7   6   6       62.90       48.18      9.87 o 
  -7   7   6      766.93      824.66     44.63 o 
  -6   7   6      839.37      877.02     69.41 o 
  -5   7   6       54.78       53.23     10.33 o 
  -4   7   6      119.28      124.66     16.85 o 
  -3   7   6        2.00        4.48      2.63 o 
  -2   7   6        6.54        5.01      2.73 o 
  -1   7   6      609.59      583.68     13.49 o 
   0   7   6      710.00      754.28     20.43 o 
   1   7   6       32.23       31.80      4.97 o 
   2   7   6       58.50       42.06      5.22 o 
   3   7   6      638.29      716.68     20.92 o 
   4   7   6      128.54      120.30     14.50 o 
   5   7   6      151.01      147.62     18.88 o 
   6   7   6      299.05      291.36     30.94 o 
   7   7   6       27.74       13.55      9.06 o 
  -7   8   6       20.53       22.72      8.00 o 
  -6   8   6       26.59       33.33     10.95 o 
  -5   8   6      138.76      137.67     18.78 o 
  -4   8   6      273.99      308.77     12.55 o 
  -3   8   6     1573.49     1407.33    131.63 o 
  -2   8   6        8.25        9.98      3.48 o 
  -1   8   6      196.36      224.18     11.43 o 
   0   8   6      160.22      154.40     11.32 o 
   1   8   6      573.04      593.02     15.56 o 
   2   8   6      954.87     1017.54     19.79 o 
   3   8   6       15.40       12.01      3.76 o 
   4   8   6       36.53       66.92     10.08 o 
   5   8   6      402.31      451.36     29.39 o 
   6   8   6       71.50       55.14     11.94 o 
   7   8   6      365.86      385.03     47.98 o 
  -7   9   6      192.06      157.56     24.19 o 
  -6   9   6       11.15       12.96      5.19 o 
  -5   9   6        1.98        5.50      4.88 o 
  -4   9   6      661.84      615.06     19.04 o 
  -3   9   6       11.35       14.82      2.84 o 
  -2   9   6     1948.95     1995.41     38.18 o 
  -1   9   6      435.60      425.97     10.99 o 
   0   9   6     1225.01     1283.11     29.25 o 
   1   9   6      397.83      401.42     11.54 o 
   2   9   6       46.63       48.62      5.42 o 
   3   9   6      218.12      200.42     19.63 o 
   4   9   6        0.02        5.39      2.63 o 
   5   9   6        0.02        3.89      7.51 o 
   6   9   6        4.93        7.62      7.45 o 
   7   9   6       90.41       81.99     12.20 o 
  -7  10   6      342.54      353.24     21.00 o 
  -6  10   6        0.17        4.53      4.42 o 
  -5  10   6       23.79       29.36      6.03 o 
  -4  10   6      247.01      161.84     27.83 o 
  -3  10   6      124.38      129.27     12.80 o 
  -2  10   6     1228.35     1310.43     38.65 o 
  -1  10   6       80.07       69.12      7.00 o 
   0  10   6      166.79      160.27      9.49 o 
   1  10   6      252.19      258.26      8.02 o 
   2  10   6      736.99      779.03     19.30 o 
   3  10   6      212.15      174.31     13.65 o 
   4  10   6       51.42       47.07      6.25 o 
   5  10   6     1218.04     1312.17     76.80 o 
   6  10   6       96.12      110.73     18.31 o 
   7  10   6      320.51      312.69     33.23 o 
  -7  11   6       37.71       33.71     10.05 o 
  -6  11   6      295.73      334.64     18.36 o 
  -5  11   6        5.52        6.33      6.74 o 
  -4  11   6      651.06      629.99     23.07 o 
  -3  11   6      291.29      317.34     17.52 o 
  -2  11   6      467.77      430.36     15.42 o 
  -1  11   6      495.27      552.78     12.74 o 
   0  11   6      775.08      775.17     14.39 o 
   1  11   6        7.24        6.65      2.49 o 
   2  11   6       63.55       80.20      7.37 o 
   3  11   6       45.12       44.99      5.89 o 
   4  11   6      644.06      681.37     21.28 o 
   5  11   6       91.01       73.44     15.23 o 
   6  11   6      119.86      144.34     11.01 o 
  -7  12   6      142.25      118.47     17.15 o 
  -6  12   6        1.17        4.96      4.27 o 
  -5  12   6       15.65       12.65      5.66 o 
  -4  12   6       95.95       81.52     10.13 o 
  -3  12   6      730.83      737.22     16.20 o 
  -2  12   6      978.86      924.98     22.02 o 
  -1  12   6      243.39      223.78      6.88 o 
   0  12   6      410.64      428.08     12.47 o 
   1  12   6      649.71      626.21     16.18 o 
   2  12   6      126.40      115.17      9.93 o 
   3  12   6      254.22      286.86     11.20 o 
   4  12   6      132.80       99.18      9.51 o 
   5  12   6      414.09      465.96     26.30 o 
   6  12   6      117.06      106.48     13.83 o 
  -6  13   6      284.69      263.77     18.56 o 
  -5  13   6        0.08        6.95      4.58 o 
  -4  13   6      620.17      608.52     18.21 o 
  -3  13   6       27.16       28.74      5.44 o 
  -2  13   6     1083.08     1023.68     24.83 o 
  -1  13   6        1.47        4.66      2.52 o 
   0  13   6      679.48      655.27     18.11 o 
   1  13   6     1203.73     1164.14     37.62 o 
   2  13   6      430.04      403.74     11.87 o 
   3  13   6        0.60        3.55      3.52 o 
   4  13   6       50.43       48.85      7.87 o 
   5  13   6        3.16        3.37      7.23 o 
   6  13   6      250.52      259.85     30.36 o 
  -6  14   6        9.86        3.54      4.83 o 
  -5  14   6      197.14      202.12     24.79 o 
  -4  14   6        2.15        2.19      2.66 o 
  -3  14   6      488.99      478.33     18.07 o 
  -2  14   6       50.83       40.61      5.98 o 
  -1  14   6       13.66       23.57      3.59 o 
   0  14   6      748.16      761.83     18.06 o 
   1  14   6     1119.63     1083.63     27.02 o 
   2  14   6      117.44      112.49      6.73 o 
   3  14   6      423.78      479.15     19.63 o 
   4  14   6       86.49       77.31      6.94 o 
   5  14   6      355.49      378.99     19.80 o 
   6  14   6       41.27       15.85      5.83 o 
  -6  15   6      897.49      958.71     37.96 o 
  -5  15   6       95.15       91.62     15.28 o 
  -4  15   6        7.52       10.28      4.10 o 
  -3  15   6      174.46      160.95      9.92 o 
  -2  15   6      791.06      823.49     28.72 o 
  -1  15   6      111.59      111.27      7.27 o 
   0  15   6      294.88      286.42      7.79 o 
   1  15   6      169.82      159.52      7.73 o 
   2  15   6       55.30       52.15      5.61 o 
   3  15   6       65.88       67.27      8.90 o 
   4  15   6       30.28       28.77      5.03 o 
   5  15   6       28.21       27.39     10.28 o 
   6  15   6      148.29      134.55     11.16 o 
  -6  16   6        1.84        5.22      5.45 o 
  -5  16   6      100.02       89.42     13.77 o 
  -4  16   6        4.73        7.24      3.42 o 
  -3  16   6       91.89       93.19     13.89 o 
  -2  16   6       23.20       21.10      3.61 o 
  -1  16   6        0.02        0.69      2.47 o 
   0  16   6      364.29      338.57     13.13 o 
   1  16   6      399.16      424.21     16.54 o 
   2  16   6        0.06        5.95      2.71 o 
   3  16   6      587.76      574.48     21.11 o 
   4  16   6        0.04        3.66      3.28 o 
   5  16   6       19.50       20.25      6.29 o 
  -5  17   6      154.97      157.80     21.86 o 
  -4  17   6      516.17      537.61     28.39 o 
  -3  17   6      917.48      872.62     34.70 o 
  -2  17   6      524.28      550.97     16.50 o 
  -1  17   6      239.15      234.09     11.54 o 
   0  17   6     1352.26     1397.99     47.11 o 
   1  17   6      526.97      521.82     15.44 o 
   2  17   6      399.84      393.69     18.82 o 
   3  17   6       12.48       12.46      5.25 o 
   4  17   6       12.09       18.55      7.41 o 
   5  17   6       30.20       23.25     11.50 o 
  -5  18   6        0.27        2.00      5.21 o 
  -4  18   6       68.52       60.35      7.02 o 
  -3  18   6      162.43      159.35     16.08 o 
  -2  18   6      283.26      292.62     17.80 o 
  -1  18   6       66.72       73.77      9.93 o 
   0  18   6      152.17      136.57     11.96 o 
   1  18   6      419.55      420.60     15.77 o 
   2  18   6       33.23       17.67      6.15 o 
   3  18   6      263.50      258.86     18.23 o 
   4  18   6      200.23      194.92     17.14 o 
   5  18   6        2.52        2.51      4.16 o 
  -5  19   6      113.63      103.22     15.48 o 
  -4  19   6      100.57      105.31      9.11 o 
  -3  19   6      101.62       89.47     16.12 o 
  -2  19   6        0.12        2.69      3.97 o 
  -1  19   6       30.97       38.76      6.93 o 
   0  19   6      946.75      963.05     32.72 o 
   1  19   6       48.25       42.49      6.01 o 
   2  19   6       91.15       99.22     11.53 o 
   3  19   6      145.50      133.15     14.23 o 
   4  19   6       57.41       47.25      8.63 o 
   5  19   6        3.02        7.56      5.77 o 
  -4  20   6       27.94       20.75      5.18 o 
  -3  20   6       86.04       77.69     11.29 o 
  -2  20   6      301.01      329.24     22.18 o 
  -1  20   6       15.97       17.29      4.56 o 
   0  20   6       10.70       10.87      4.64 o 
   1  20   6        1.70        3.48      2.53 o 
   2  20   6      371.88      360.80     19.22 o 
   3  20   6      232.27      246.64     20.61 o 
   4  20   6       46.62       49.17      8.97 o 
  -4  21   6        2.34        9.21      4.61 o 
  -3  21   6      152.03      160.28     22.14 o 
  -2  21   6       49.60       52.28      9.75 o 
  -1  21   6       87.95       95.45     10.67 o 
   0  21   6      302.59      296.14     15.55 o 
   1  21   6       68.76       69.43      9.60 o 
   2  21   6      210.96      226.61     19.20 o 
   3  21   6       21.81       13.98      5.24 o 
   4  21   6       36.07       33.39     10.84 o 
  -4  22   6       20.86       45.49     19.37 o 
  -3  22   6      266.95      280.53     16.80 o 
  -2  22   6        0.16        5.65      3.82 o 
  -1  22   6       15.92       15.31      4.25 o 
   0  22   6       21.76       13.42      4.65 o 
   1  22   6       76.46       82.45     11.39 o 
   2  22   6      297.17      297.10     22.83 o 
   3  22   6      113.56      116.67     16.39 o 
  -3  23   6        7.52        6.51      4.71 o 
  -2  23   6       10.22        7.25      3.48 o 
  -1  23   6      341.67      354.55     18.75 o 
   0  23   6        0.62        3.19      3.28 o 
   1  23   6      124.77      113.43     18.55 o 
   2  23   6        6.83        5.61      4.98 o 
   3  23   6       10.59       11.38      5.69 o 
  -2  24   6        0.62       11.92      4.82 o 
  -1  24   6       58.68       50.57      8.33 o 
   0  24   6      129.06      127.43     18.43 o 
   1  24   6      201.51      164.23     15.24 o 
   2  24   6       65.43       60.61     12.78 o 
  -1  25   6      430.53      437.50     19.26 o 
   0  25   6      111.12      106.96     11.70 o 
  -7   0   7     1467.80     1589.69     92.99 o 
  -5   0   7        2.11        6.72      5.39 o 
  -3   0   7     1234.65     1273.45     72.09 o 
  -1   0   7      178.37      193.11      7.80 o 
   1   0   7      104.82      104.10     15.02 o 
   3   0   7     3438.81     3453.73    671.80 o 
   5   0   7       44.46       65.87     11.68 o 
   7   0   7      211.03      160.83     54.25 o 
  -7   1   7        2.00       44.02     13.30 o 
  -6   1   7        0.46       10.10      4.51 o 
  -5   1   7       67.16       84.35     12.94 o 
  -4   1   7      180.67      259.06     16.99 o 
  -3   1   7        8.40       31.84     25.51 o 
  -2   1   7      610.25      627.54     17.74 o 
  -1   1   7       13.76       23.84      5.81 o 
   0   1   7     1930.84     1958.84     84.64 o 
   1   1   7        1.31        2.97      2.12 o 
   2   1   7        0.28        3.42      1.68 o 
   3   1   7      331.07      371.45     15.81 o 
   4   1   7      454.96      476.14     20.98 o 
   5   1   7        0.28        4.02      3.17 o 
   6   1   7      157.46      154.59     17.87 o 
   7   1   7        6.56        6.65      7.63 o 
  -7   2   7      249.37      282.20     28.49 o 
  -6   2   7        0.06        9.33      6.25 o 
  -5   2   7       99.65      114.40     13.50 o 
  -4   2   7      474.14      472.24     14.21 o 
  -3   2   7       70.27       58.16      7.46 o 
  -2   2   7       24.25       33.89     11.25 o 
  -1   2   7      365.77      332.62     11.46 o 
   0   2   7      295.67      363.90     23.56 o 
   1   2   7      145.18      142.65      7.90 o 
   2   2   7       62.92       83.08     15.18 o 
   3   2   7       51.62       51.69     10.67 o 
   4   2   7      918.20      931.80     38.32 o 
   5   2   7       17.01       29.42      7.10 o 
   6   2   7       63.72       40.11     12.39 o 
   7   2   7      190.72      167.19     28.44 o 
  -7   3   7      356.38      436.75     21.77 o 
  -6   3   7       82.85       97.61     14.06 o 
  -5   3   7      147.07      148.69     15.11 o 
  -4   3   7       51.72      104.66     10.57 o 
  -3   3   7        2.96        7.15      4.04 o 
  -2   3   7      511.74      504.85     26.06 o 
  -1   3   7        0.60        7.06      2.07 o 
   0   3   7      240.77      236.04      8.48 o 
   1   3   7      354.10      418.88     11.61 o 
   2   3   7     2281.52     2402.28     66.63 o 
   3   3   7      596.16      588.49     22.52 o 
   4   3   7      546.28      590.77     28.08 o 
   5   3   7      118.44      128.03     12.81 o 
   6   3   7       89.49       94.15     16.52 o 
   7   3   7      199.70      178.79     30.50 o 
  -7   4   7       27.34       16.92      7.02 o 
  -6   4   7       11.70       12.19      5.97 o 
  -5   4   7      411.51      484.03     23.36 o 
  -4   4   7       58.33       68.77      8.97 o 
  -3   4   7        3.92        6.62      3.27 o 
  -2   4   7      233.73       19.83    144.43 o 
  -1   4   7       31.48       18.59      9.95 o 
   0   4   7      261.50      269.63      8.75 o 
   1   4   7     1217.06     1278.49     26.48 o 
   2   4   7      938.04      852.68     61.26 o 
   3   4   7        6.29        4.65      4.60 o 
   4   4   7       34.61       38.58     10.83 o 
   5   4   7       30.25       33.70      8.96 o 
   6   4   7       21.49       23.31      8.56 o 
   7   4   7       14.88       17.42      7.08 o 
  -7   5   7       94.81      121.16     16.11 o 
  -6   5   7       46.09       54.61      8.67 o 
  -5   5   7        9.94       23.40      8.17 o 
  -4   5   7       51.00       25.71      6.06 o 
  -3   5   7       27.55       44.65      7.49 o 
  -2   5   7      671.83      724.03     19.75 o 
  -1   5   7     2239.46     2301.38     82.93 o 
   0   5   7       53.87       50.99      6.92 o 
   1   5   7      295.02      279.33     17.51 o 
   2   5   7     2155.68     2342.95    113.70 o 
   3   5   7        3.57        5.63      6.20 o 
   4   5   7      213.65      225.04     26.96 o 
   5   5   7      120.68      124.74     11.16 o 
   6   5   7      750.97      901.47     50.72 o 
  -7   6   7       95.58       94.61     13.36 o 
  -6   6   7      432.61      479.53     26.62 o 
  -5   6   7      438.09      400.64     37.25 o 
  -4   6   7      127.52      114.58     16.58 o 
  -3   6   7      207.93      201.83     20.06 o 
  -2   6   7      601.72      559.79     18.57 o 
  -1   6   7      557.53      533.85     23.05 o 
   0   6   7        2.01       10.23      5.14 o 
   1   6   7      508.92      558.04     26.00 o 
   2   6   7      169.39      140.97     12.70 o 
   3   6   7       93.53       94.44      7.21 o 
   4   6   7       71.94       72.35     14.21 o 
   5   6   7      395.42      391.88     21.38 o 
   6   6   7      228.67      258.81     28.45 o 
  -7   7   7      227.80      248.25     20.27 o 
  -6   7   7       54.08       66.23     15.65 o 
  -5   7   7       42.33       55.91      8.97 o 
  -4   7   7      390.64      439.27     24.17 o 
  -3   7   7       31.96       43.07      7.22 o 
  -2   7   7        2.55        5.49      7.42 o 
  -1   7   7      168.86      199.32      6.30 o 
   0   7   7     3549.33     3959.14     62.06 o 
   1   7   7     1217.04     1223.37     30.40 o 
   2   7   7      222.47      248.68     16.70 o 
   3   7   7      111.48      122.29     10.09 o 
   4   7   7       50.65       56.64     11.34 o 
   5   7   7       50.13       58.02      7.95 o 
   6   7   7        0.06        4.66      3.71 o 
  -7   8   7      134.98      126.48     22.10 o 
  -6   8   7      114.43      116.03     15.95 o 
  -5   8   7      485.58      524.89     27.03 o 
  -4   8   7      907.38      967.52     35.96 o 
  -3   8   7      571.94      593.76     14.27 o 
  -2   8   7      228.94      203.12     12.39 o 
  -1   8   7      337.22      322.66     12.00 o 
   0   8   7      617.94      680.75     54.35 o 
   1   8   7      118.77       67.59     29.92 o 
   2   8   7       48.81       47.28      5.23 o 
   3   8   7      379.21      318.25     12.17 o 
   4   8   7      338.55      372.56     19.70 o 
   5   8   7      118.76      100.94     11.74 o 
   6   8   7        6.84        7.98      4.99 o 
  -6   9   7      141.74      146.73     21.65 o 
  -5   9   7       21.14       26.06      8.78 o 
  -4   9   7      894.39      908.48     37.63 o 
  -3   9   7      271.47      278.64     20.62 o 
  -2   9   7        0.04        4.17      2.12 o 
  -1   9   7      355.24      365.55      9.19 o 
   0   9   7        0.18        6.43      7.40 o 
   1   9   7     1254.16     1260.87     31.60 o 
   2   9   7       20.54       15.86      5.01 o 
   3   9   7      992.27     1047.06     40.87 o 
   4   9   7       17.35       20.80      5.77 o 
   5   9   7      198.93      226.00     40.21 o 
   6   9   7       12.48       15.82      5.53 o 
  -6  10   7      149.29      143.26     18.40 o 
  -5  10   7        0.33        4.56      4.00 o 
  -4  10   7       94.08      106.77      8.61 o 
  -3  10   7      328.58      325.93     15.70 o 
  -2  10   7        1.25        5.55      2.48 o 
  -1  10   7       60.96       54.83      5.75 o 
   0  10   7       53.98       50.59      5.86 o 
   1  10   7      616.01      598.53     22.18 o 
   2  10   7       55.94       60.41      8.09 o 
   3  10   7        8.05        8.94      4.87 o 
   4  10   7        2.60        4.32      3.52 o 
   5  10   7       37.39       26.21     10.83 o 
   6  10   7      204.52      171.43     24.47 o 
  -6  11   7       12.46       15.84      5.93 o 
  -5  11   7       12.83       12.31      5.28 o 
  -4  11   7      237.98      216.45     21.65 o 
  -3  11   7       82.33       64.43      9.02 o 
  -2  11   7      133.70      106.92     11.12 o 
  -1  11   7      832.66      807.98     18.63 o 
   0  11   7       41.73       40.25      4.51 o 
   1  11   7     1336.41     1403.03     24.37 o 
   2  11   7        0.35       -1.17      3.04 o 
   3  11   7      789.56      783.95     24.81 o 
   4  11   7      142.54      114.39      9.26 o 
   5  11   7       79.65       79.04     12.54 o 
   6  11   7       44.59       26.82     12.61 o 
  -6  12   7      191.13      206.75     18.71 o 
  -5  12   7       14.60        8.76      7.87 o 
  -4  12   7      338.29      365.57     20.98 o 
  -3  12   7      878.62      807.68     27.30 o 
  -2  12   7        1.10        2.58      2.59 o 
  -1  12   7        0.09        0.03      1.74 o 
   0  12   7      127.72      131.92      8.42 o 
   1  12   7       32.63       34.97      4.38 o 
   2  12   7      205.06      195.33      8.34 o 
   3  12   7      140.21      141.02     11.60 o 
   4  12   7       95.11       77.14     10.71 o 
   5  12   7        0.36        1.41      6.12 o 
   6  12   7      134.17      109.94     12.04 o 
  -6  13   7       34.04       29.18      7.56 o 
  -5  13   7      125.03      113.91     10.91 o 
  -4  13   7       37.27       30.88      6.65 o 
  -3  13   7      440.63      476.60     24.91 o 
  -2  13   7       13.25        7.78      3.01 o 
  -1  13   7      153.04      158.50     10.41 o 
   0  13   7       32.54       35.20      6.48 o 
   1  13   7      396.81      398.66     15.97 o 
   2  13   7        2.79        2.71      2.32 o 
   3  13   7      199.94      223.19      8.95 o 
   4  13   7       27.12       33.95      9.11 o 
   5  13   7      184.02      204.97     15.82 o 
  -6  14   7      117.32      130.64     13.63 o 
  -5  14   7        0.15        1.38      3.78 o 
  -4  14   7      236.08      215.50     17.14 o 
  -3  14   7        0.52        4.17      2.81 o 
  -2  14   7      220.29      245.12     12.38 o 
  -1  14   7      408.91      417.43     17.15 o 
   0  14   7        5.19        7.36      2.62 o 
   1  14   7      143.37      144.37      9.75 o 
   2  14   7       30.04       34.78      5.30 o 
   3  14   7       47.94       52.83      6.45 o 
   4  14   7      527.72      608.58     39.03 o 
   5  14   7        0.00        2.18      6.02 o 
  -5  15   7      289.71      280.02     24.83 o 
  -4  15   7        1.82        0.80      7.36 o 
  -3  15   7      962.80      930.84     37.50 o 
  -2  15   7       37.28       31.46      5.40 o 
  -1  15   7       65.33       69.15      9.04 o 
   0  15   7      237.24      230.15     10.76 o 
   1  15   7      110.70      115.64      8.87 o 
   2  15   7      107.82      106.49      8.99 o 
   3  15   7       13.21       15.24      4.76 o 
   4  15   7        0.01        3.18      3.86 o 
   5  15   7      397.96      366.43     16.51 o 
  -5  16   7       10.21        7.00      5.38 o 
  -4  16   7      101.40       92.68     17.00 o 
  -3  16   7        1.31        4.83      4.20 o 
  -2  16   7       28.95       46.45      6.04 o 
  -1  16   7        0.09        7.67      3.63 o 
   0  16   7       51.57       50.92      6.88 o 
   1  16   7       19.86       11.65      3.37 o 
   2  16   7       43.17       43.11      6.64 o 
   3  16   7      141.13      115.52     16.89 o 
   4  16   7      237.90      208.07     19.18 o 
   5  16   7       26.86       15.48      4.90 o 
  -5  17   7      151.51      115.06     21.24 o 
  -4  17   7      118.78       97.98     16.91 o 
  -3  17   7      138.51      122.07     18.96 o 
  -2  17   7       10.39        9.66      4.64 o 
  -1  17   7      579.63      596.83     27.46 o 
   0  17   7       10.88        7.07      3.19 o 
   1  17   7      512.89      580.83     24.82 o 
   2  17   7      221.06      247.28     14.84 o 
   3  17   7      433.76      459.13     21.13 o 
   4  17   7       17.24       11.15      7.49 o 
  -4  18   7      298.16      292.41     20.38 o 
  -3  18   7      225.17      201.50     21.43 o 
  -2  18   7       33.85       31.46      6.51 o 
  -1  18   7       22.50       17.05      6.04 o 
   0  18   7      161.57      148.18     14.37 o 
   1  18   7      121.30      118.95     12.86 o 
   2  18   7        8.90       14.59      6.16 o 
   3  18   7       66.53       55.99     13.41 o 
   4  18   7       12.43       12.35      6.01 o 
  -4  19   7      109.74      104.13     16.67 o 
  -3  19   7        1.72        2.34      4.89 o 
  -2  19   7      149.64      158.22     14.29 o 
  -1  19   7      385.78      397.64     19.60 o 
   0  19   7        4.58        4.75      2.76 o 
   1  19   7      127.43      128.49     16.85 o 
   2  19   7        0.06        9.22      4.49 o 
   3  19   7      332.42      359.16     26.26 o 
   4  19   7       44.66       48.25     16.76 o 
  -4  20   7       35.53       34.86     10.01 o 
  -3  20   7      341.76      327.80     32.40 o 
  -2  20   7       47.66       33.62      5.84 o 
  -1  20   7       20.10       23.05      6.41 o 
   0  20   7       70.34       77.71     14.90 o 
   1  20   7       24.27       29.70      6.39 o 
   2  20   7       35.42       27.12      5.38 o 
   3  20   7        0.23        5.14      4.72 o 
  -3  21   7      371.41      361.01     24.28 o 
  -2  21   7       48.93       33.58     14.94 o 
  -1  21   7       68.86       74.17     10.11 o 
   0  21   7      230.28      214.83     17.11 o 
   1  21   7        3.70        6.94      4.30 o 
   2  21   7      244.26      278.63     21.23 o 
   3  21   7      256.21      256.07     19.28 o 
  -2  22   7      198.63      203.38     15.95 o 
  -1  22   7      108.98      100.72     15.08 o 
   0  22   7        0.27        4.90      5.23 o 
   1  22   7        7.95        6.92      4.85 o 
   2  22   7       71.75       60.79      9.56 o 
  -1  23   7        4.90        5.28      4.21 o 
   0  23   7     1537.97     1694.84     45.39 o 
   1  23   7        8.35       13.71      4.47 o 
  -6   0   8       45.03       42.92     10.72 o 
  -4   0   8      330.26      421.52     25.92 o 
  -2   0   8      477.12      506.17     21.08 o 
   0   0   8     2263.79     2312.50     84.52 o 
   2   0   8     1913.05     2001.62     95.13 o 
   4   0   8       35.98       46.45     11.39 o 
   6   0   8       40.61       29.92     10.43 o 
  -6   1   8       14.09       17.43      5.78 o 
  -5   1   8        9.69       19.16      5.48 o 
  -4   1   8        2.38       54.95     22.31 o 
  -3   1   8      111.66       99.73     11.20 o 
  -2   1   8      198.71      198.64     10.61 o 
  -1   1   8      137.01      155.48     13.41 o 
   0   1   8        0.74       68.68     15.78 o 
   1   1   8      176.25      184.15     13.62 o 
   2   1   8     1067.55     1091.36     30.33 o 
   3   1   8     1256.91     1343.02     58.49 o 
   4   1   8       20.42       15.53      6.99 o 
   5   1   8      432.06      430.91     24.20 o 
   6   1   8       33.55       31.32      8.63 o 
  -6   2   8      114.50      105.50     11.93 o 
  -5   2   8      159.41      145.69     24.50 o 
  -4   2   8      940.28      888.78     40.25 o 
  -3   2   8      140.65      114.91     12.93 o 
  -2   2   8      145.58      169.23     13.21 o 
  -1   2   8      841.84      730.05     22.14 o 
   0   2   8      791.45      874.52     29.67 o 
   1   2   8      804.91      785.96     22.86 o 
   2   2   8      777.77      874.79     19.92 o 
   3   2   8      111.82       95.22     26.54 o 
   4   2   8        5.05        6.01      3.54 o 
   5   2   8        1.63        7.36      7.66 o 
   6   2   8       91.30       47.72     16.26 o 
  -6   3   8       48.84       42.67     22.78 o 
  -5   3   8        4.71       10.29      5.05 o 
  -4   3   8       15.18       36.80     20.00 o 
  -3   3   8       31.53       38.88      7.89 o 
  -2   3   8        3.45        9.18      3.29 o 
  -1   3   8      115.41      114.67     14.01 o 
   0   3   8      558.75      534.36     20.57 o 
   1   3   8       96.26       17.38     47.93 o 
   2   3   8      100.62      105.87     13.55 o 
   3   3   8       11.01       17.17      6.69 o 
   4   3   8      603.88      595.77     25.50 o 
   5   3   8      627.72      654.73     26.32 o 
   6   3   8        0.46        8.24      6.74 o 
  -6   4   8      984.86      987.67     67.80 o 
  -5   4   8      146.22      175.07     14.70 o 
  -4   4   8      522.90      490.03     21.89 o 
  -3   4   8       63.02       91.65     12.05 o 
  -2   4   8      138.12      157.38     13.03 o 
  -1   4   8       91.13       97.46     11.67 o 
   0   4   8       35.00       50.32      6.70 o 
   1   4   8     1055.13     1106.97     31.19 o 
   2   4   8      207.02      197.50     18.61 o 
   3   4   8       11.07        8.87      4.59 o 
   4   4   8        8.27       19.46      9.04 o 
   5   4   8       69.72       57.72     10.69 o 
   6   4   8        1.35       10.41      6.74 o 
  -6   5   8        5.98       12.53      6.81 o 
  -5   5   8      218.25      229.09     18.81 o 
  -4   5   8       62.99       82.84     13.05 o 
  -3   5   8       79.84       69.93      9.04 o 
  -2   5   8      102.59      120.03     18.65 o 
  -1   5   8      247.80      255.69     12.33 o 
   0   5   8      473.44      463.45     13.86 o 
   1   5   8       27.76       17.48     17.24 o 
   2   5   8      297.75      284.37     14.74 o 
   3   5   8      290.03      291.95     20.84 o 
   4   5   8       94.39       92.66     14.16 o 
   5   5   8      197.91      178.39     17.41 o 
   6   5   8      241.04      195.50     26.15 o 
  -6   6   8        5.69        5.44      5.96 o 
  -5   6   8      474.64      467.59     21.84 o 
  -4   6   8      313.63      358.10     20.61 o 
  -3   6   8       82.33       90.89     11.87 o 
  -2   6   8      822.37      778.55     18.26 o 
  -1   6   8      574.09      569.34     14.79 o 
   0   6   8      426.07      434.67     11.09 o 
   1   6   8      696.64      768.10     16.44 o 
   2   6   8      176.00       61.80     73.50 o 
   3   6   8      328.74      330.85     16.49 o 
   4   6   8       16.03       13.38      5.94 o 
   5   6   8       56.38       50.82     12.42 o 
   6   6   8        0.09        2.58      5.67 o 
  -6   7   8        0.63        8.67      6.23 o 
  -5   7   8       20.37       26.67      8.80 o 
  -4   7   8       27.33       23.96      7.99 o 
  -3   7   8      183.32      175.89     14.05 o 
  -2   7   8      358.01      311.87     18.76 o 
  -1   7   8       74.30       66.22      7.11 o 
   0   7   8      337.86      335.70      9.86 o 
   1   7   8      352.33      347.11     15.60 o 
   2   7   8      850.12      979.10     53.68 o 
   3   7   8      627.81      662.35     36.05 o 
   4   7   8      166.08      191.19     26.36 o 
   5   7   8       43.40       40.83      9.86 o 
   6   7   8       82.63       70.02     15.56 o 
  -6   8   8      144.70      145.89     22.77 o 
  -5   8   8       65.55       62.41      9.16 o 
  -4   8   8       10.31       17.78      7.84 o 
  -3   8   8      233.00      222.52     15.14 o 
  -2   8   8      341.63      318.73     19.40 o 
  -1   8   8       26.79       29.63      4.40 o 
   0   8   8      239.92      237.65     11.53 o 
   1   8   8       60.40       61.17      7.28 o 
   2   8   8        1.73        7.56      2.70 o 
   3   8   8      617.98      631.06     32.58 o 
   4   8   8      563.20      609.40     33.44 o 
   5   8   8       46.52       41.59      9.55 o 
  -6   9   8        2.78       10.70      5.06 o 
  -5   9   8      119.42      135.08     20.01 o 
  -4   9   8      439.95      432.28     26.46 o 
  -3   9   8       12.19       10.31      4.15 o 
  -2   9   8       42.94       35.03      6.19 o 
  -1   9   8      317.70      310.52     14.67 o 
   0   9   8       20.90       27.30      6.29 o 
   1   9   8      410.10      409.37     18.14 o 
   2   9   8      116.77      123.01     11.28 o 
   3   9   8       89.96       84.77     16.08 o 
   4   9   8      262.75      265.47     18.24 o 
   5   9   8        7.15       11.44      5.83 o 
  -6  10   8       41.69       35.99     10.34 o 
  -5  10   8      361.98      366.13     24.87 o 
  -4  10   8      351.41      383.14     25.21 o 
  -3  10   8      940.49      924.66     35.00 o 
  -2  10   8      461.84      464.74     19.48 o 
  -1  10   8      359.34      372.37     15.55 o 
   0  10   8        0.25        4.63      2.99 o 
   1  10   8       28.58       35.11      5.89 o 
   2  10   8      131.19      147.25     11.62 o 
   3  10   8      156.55      155.22     15.34 o 
   4  10   8       88.01       91.17     12.34 o 
   5  10   8       23.38       17.86      7.69 o 
  -5  11   8      199.55      183.57     25.82 o 
  -4  11   8      154.17      120.98     18.65 o 
  -3  11   8       40.99       20.73     12.10 o 
  -2  11   8        5.15        9.82      5.80 o 
  -1  11   8       11.61       10.65      3.43 o 
   0  11   8      160.26      159.61      9.12 o 
   1  11   8        0.16        6.51      4.26 o 
   2  11   8      616.66      612.85     26.15 o 
   3  11   8       29.09       40.18      5.91 o 
   4  11   8      694.45      705.06     30.23 o 
   5  11   8      209.71      210.76     17.74 o 
  -5  12   8      493.69      548.88     26.20 o 
  -4  12   8      247.15      258.75     20.03 o 
  -3  12   8      257.61      257.64     17.46 o 
  -2  12   8        0.80        5.93      3.15 o 
  -1  12   8      705.10      677.99     22.89 o 
   0  12   8       39.45       33.31      5.46 o 
   1  12   8      178.75      200.95      8.01 o 
   2  12   8      218.09      222.14     15.76 o 
   3  12   8       46.49       46.07      9.00 o 
   4  12   8       58.09       49.02     12.48 o 
   5  12   8       24.21       28.58     10.82 o 
  -5  13   8       78.03       76.47      9.31 o 
  -4  13   8       12.13       17.09      6.23 o 
  -3  13   8      199.86      177.17     18.70 o 
  -2  13   8       53.03       50.54      5.55 o 
  -1  13   8        1.34        1.61      3.22 o 
   0  13   8      198.00      202.86     10.02 o 
   1  13   8       65.96       62.50      7.50 o 
   2  13   8      138.92      128.10     11.89 o 
   3  13   8       62.49       46.43      7.71 o 
   4  13   8      116.10       95.79     12.20 o 
   5  13   8        3.71        6.02      5.79 o 
  -5  14   8        0.88        9.57      6.02 o 
  -4  14   8        0.00       -0.52      4.67 o 
  -3  14   8       60.83       52.94      7.37 o 
  -2  14   8       75.95       72.54      7.82 o 
  -1  14   8      844.93      910.40     31.61 o 
   0  14   8        6.13        5.52      2.34 o 
   1  14   8      293.46      281.55     13.68 o 
   2  14   8        0.03        3.58      3.01 o 
   3  14   8      668.40      707.91     29.31 o 
   4  14   8       52.92       49.79      8.63 o 
  -4  15   8       71.57       77.89     11.38 o 
  -3  15   8       10.44        3.82      5.72 o 
  -2  15   8      197.25      205.57     15.80 o 
  -1  15   8       35.12       28.38      5.44 o 
   0  15   8      194.43      189.50     12.33 o 
   1  15   8        5.10       11.70      4.94 o 
   2  15   8      451.74      478.63     20.66 o 
   3  15   8       23.02       21.45      6.67 o 
   4  15   8      168.06      126.93     23.92 o 
  -4  16   8        0.24        4.50      5.69 o 
  -3  16   8      206.41      208.42     32.45 o 
  -2  16   8       76.99       57.39     10.53 o 
  -1  16   8      601.82      581.57     25.08 o 
   0  16   8      142.94      149.49     17.63 o 
   1  16   8       76.60       69.09      9.81 o 
   2  16   8       40.18       41.20      9.37 o 
   3  16   8      182.73      181.96     19.09 o 
   4  16   8       14.58       17.59      8.24 o 
  -4  17   8      168.83      174.12     15.41 o 
  -3  17   8        9.54        7.15      4.74 o 
  -2  17   8        1.04        4.47      4.06 o 
  -1  17   8        8.00        8.15      3.72 o 
   0  17   8       36.42       22.53      7.11 o 
   1  17   8        0.28        8.77      4.28 o 
   2  17   8      334.06      330.93     23.57 o 
   3  17   8       67.27       62.00     13.28 o 
  -3  18   8      226.01      222.63     15.88 o 
  -2  18   8       47.91       45.67      8.36 o 
  -1  18   8       50.88       49.20      9.24 o 
   0  18   8      179.14      194.54     29.78 o 
   1  18   8       17.29       21.09      8.60 o 
   2  18   8        6.73        4.80      3.24 o 
   3  18   8       10.38       14.49      5.84 o 
  -3  19   8      158.70      118.64     19.61 o 
  -2  19   8        5.36        9.78      4.97 o 
  -1  19   8       49.82       38.87      7.93 o 
   0  19   8      163.32      149.97     24.92 o 
   1  19   8       20.02       16.46      4.61 o 
   2  19   8      406.42      357.01     21.66 o 
  -2  20   8       92.02       83.55     14.51 o 
  -1  20   8        1.04        2.51      3.07 o 
   0  20   8      102.31       95.90     21.11 o 
   1  20   8        3.97        4.67      3.76 o 
   2  20   8      280.02      271.84     16.20 o 
  -1  21   8      296.65      272.21     16.81 o 
   0  21   8      122.18      123.60     29.59 o 
   1  21   8      142.37      136.84     24.18 o 
  -5   0   9      132.70      120.72     16.68 o 
  -3   0   9      288.69      243.08     27.87 o 
  -1   0   9      353.90      393.84     19.62 o 
   1   0   9      251.68      209.23     25.18 o 
   3   0   9      495.87      540.22     65.93 o 
   5   0   9      399.29      359.93     78.61 o 
  -5   1   9       36.09       49.16      7.91 o 
  -4   1   9      376.00      424.15     22.99 o 
  -3   1   9        6.17       10.50      4.68 o 
  -2   1   9      464.69      430.59     17.86 o 
  -1   1   9      109.29      116.47     14.00 o 
   0   1   9       86.30       79.30     10.71 o 
   1   1   9      125.75      127.76     10.29 o 
   2   1   9      621.12      620.82     28.37 o 
   3   1   9        3.73        5.55      6.08 o 
   4   1   9      166.99      165.42     24.89 o 
   5   1   9       69.61       75.89     12.21 o 
  -5   2   9       96.84      113.40     15.55 o 
  -4   2   9       68.05       92.70     12.31 o 
  -3   2   9      316.35      339.62     19.77 o 
  -2   2   9      371.76      319.57     17.99 o 
  -1   2   9      200.59      205.55     17.95 o 
   0   2   9      157.20      169.53     13.10 o 
   1   2   9       68.96       74.23     12.68 o 
   2   2   9        8.37       19.46      5.43 o 
   3   2   9       24.54       31.54      8.20 o 
   4   2   9       11.26       14.71      8.00 o 
   5   2   9      195.23      212.18     18.98 o 
  -5   3   9        5.43       15.54      5.98 o 
  -4   3   9      160.77      127.25     14.72 o 
  -3   3   9       42.66       54.41      7.68 o 
  -2   3   9       16.39       19.19      5.67 o 
  -1   3   9      220.35      299.54     33.83 o 
   0   3   9       57.19       65.59     10.33 o 
   1   3   9      550.52      543.03     16.56 o 
   2   3   9      140.03      134.25     15.29 o 
   3   3   9        4.82       11.02      4.99 o 
   4   3   9       12.17       11.31      4.08 o 
   5   3   9        1.83        7.17      3.75 o 
  -5   4   9       18.10       16.57      7.29 o 
  -4   4   9      115.87      112.06     14.70 o 
  -3   4   9      231.90      219.76     15.37 o 
  -2   4   9      638.23      660.89     25.65 o 
  -1   4   9     1895.54     1864.03     59.62 o 
   0   4   9       30.60       32.41      5.90 o 
   1   4   9      234.52      250.35     17.05 o 
   2   4   9       15.01       20.60      5.42 o 
   3   4   9      295.86      312.00     26.24 o 
   4   4   9       46.11       45.98      9.76 o 
   5   4   9      170.04      156.16     25.79 o 
  -5   5   9      390.58      454.85     32.14 o 
  -4   5   9       26.70       18.18      7.33 o 
  -3   5   9      148.24      149.71     11.18 o 
  -2   5   9      121.47      131.29     14.03 o 
  -1   5   9      104.71      108.83     23.64 o 
   0   5   9      169.70      169.06     16.34 o 
   1   5   9      584.78      572.14     50.21 o 
   2   5   9        6.06        6.88      6.14 o 
   3   5   9      317.28      298.59     23.07 o 
   4   5   9      105.80       92.67     13.63 o 
   5   5   9       26.06       24.53      7.18 o 
  -5   6   9       34.77       26.77     15.79 o 
  -4   6   9       57.53       65.84      9.46 o 
  -3   6   9      215.85      266.67     16.40 o 
  -2   6   9        9.58        8.46      3.94 o 
  -1   6   9       84.72       91.02      8.65 o 
   0   6   9        1.06        7.07      3.20 o 
   1   6   9      155.85      164.38     11.52 o 
   2   6   9      180.53      178.21     18.73 o 
   3   6   9      160.91      151.43     27.93 o 
   4   6   9      112.82       91.04     15.47 o 
   5   6   9       10.63       36.15     15.29 o 
  -5   7   9      319.44      371.58     19.03 o 
  -4   7   9      748.70      864.95     34.47 o 
  -3   7   9      233.12      211.18     18.28 o 
  -2   7   9       69.93       86.05      9.84 o 
  -1   7   9       22.52       22.08      5.58 o 
   0   7   9        0.00        6.48      4.16 o 
   1   7   9        4.63        7.23      6.50 o 
   2   7   9        6.57       14.63      9.08 o 
   3   7   9        2.87        4.73      7.52 o 
   4   7   9      275.38      225.61     40.13 o 
   5   7   9        3.18        8.52      9.68 o 
  -5   8   9        1.85       11.06      4.66 o 
  -4   8   9       29.81       27.75     11.30 o 
  -3   8   9       10.74       13.63      5.69 o 
  -2   8   9      150.63      131.22     18.60 o 
  -1   8   9       97.75       91.91     11.70 o 
   0   8   9      489.14      477.00     21.18 o 
   1   8   9      960.41      983.15     57.56 o 
   2   8   9      352.90      381.60     34.69 o 
   3   8   9      213.70      203.31     39.03 o 
   4   8   9      264.87      245.03     24.66 o 
  -5   9   9       10.08       13.27      6.31 o 
  -4   9   9        6.20        9.65      4.89 o 
  -3   9   9       37.62       39.59      7.49 o 
  -2   9   9       16.55       12.10      5.52 o 
  -1   9   9       63.17       62.69      8.12 o 
   0   9   9       24.47       11.79      5.80 o 
   1   9   9       86.21      100.78     14.65 o 
   2   9   9      368.57      356.86     34.75 o 
   3   9   9       40.45       31.40      7.67 o 
   4   9   9      391.14      459.35     35.31 o 
  -5  10   9      407.72      430.42     22.68 o 
  -4  10   9       91.71      103.44     11.01 o 
  -3  10   9      217.48      227.68     17.49 o 
  -2  10   9      745.95      799.39     50.73 o 
  -1  10   9       48.54       41.91      7.48 o 
   0  10   9      286.17      305.93     26.69 o 
   1  10   9       17.11       13.08      5.21 o 
   2  10   9      404.47      443.66     28.15 o 
   3  10   9      232.85      218.42     37.66 o 
   4  10   9       15.94        8.25      5.40 o 
  -4  11   9       17.40       16.07      7.24 o 
  -3  11   9      239.63      248.65     19.60 o 
  -2  11   9        8.64        2.79      3.63 o 
  -1  11   9       12.59       17.49      6.87 o 
   0  11   9        5.13       13.14      5.59 o 
   1  11   9       72.45       55.61      7.98 o 
   2  11   9        0.39       24.60     15.75 o 
   3  11   9      166.85      148.72     27.99 o 
   4  11   9       54.40       54.56      6.42 o 
  -4  12   9      208.00      175.15     15.80 o 
  -3  12   9       65.38       45.37      9.41 o 
  -2  12   9      273.44      288.98     15.80 o 
  -1  12   9       90.96      108.94     11.23 o 
   0  12   9      315.88      305.42     21.91 o 
   1  12   9      651.82      695.78     28.48 o 
   2  12   9     1505.63     1699.48    118.86 o 
   3  12   9      811.25      886.13     52.35 o 
   4  12   9       13.04       12.01      5.36 o 
  -4  13   9       53.23       56.83      9.29 o 
  -3  13   9      168.69      154.15     14.99 o 
  -2  13   9        3.73        8.49      4.49 o 
  -1  13   9        0.00        3.15      2.90 o 
   0  13   9       11.28        5.51      3.52 o 
   1  13   9       76.95       71.88      8.33 o 
   2  13   9      176.32      144.10     23.10 o 
   3  13   9      156.16      150.37     14.67 o 
  -4  14   9      591.08      612.82     22.61 o 
  -3  14   9        0.29       -0.31      5.67 o 
  -2  14   9       57.91       62.75      8.53 o 
  -1  14   9        9.74       11.97      4.10 o 
   0  14   9      110.85      111.10     15.72 o 
   1  14   9        0.29        5.35      3.17 o 
   2  14   9        1.74        4.64      3.53 o 
   3  14   9       90.23       96.66     15.54 o 
  -3  15   9      195.44      182.50     17.82 o 
  -2  15   9        7.43       14.27      6.47 o 
  -1  15   9       41.75       46.80      7.64 o 
   0  15   9        6.99        9.04      6.27 o 
   1  15   9        2.39        2.83      3.08 o 
   2  15   9       13.00       12.69      7.00 o 
   3  15   9      259.45      206.63     37.50 o 
  -3  16   9       98.93       93.77     15.92 o 
  -2  16   9       49.03       51.46      8.38 o 
  -1  16   9      134.63      124.88     25.85 o 
   0  16   9      304.46      339.93     34.86 o 
   1  16   9       27.82       19.87      6.61 o 
   2  16   9      188.95      147.24     27.62 o 
  -2  17   9       10.45        8.14      6.11 o 
  -1  17   9       55.12       57.46     12.27 o 
   0  17   9       55.49       50.06     10.23 o 
   1  17   9        0.19        1.57      3.85 o 
   2  17   9      236.85      202.69     24.68 o 
  -1  18   9       22.22       16.52      7.86 o 
   0  18   9      540.92      613.58     32.09 o 
   1  18   9      167.16      144.00     12.20 o 
  -4   0  10      131.42      127.83     29.62 o 
  -2   0  10      335.08      326.91     30.52 o 
   0   0  10       42.39       57.69     16.43 o 
   2   0  10      213.95      245.01     54.23 o 
   4   0  10      197.69      182.10     55.51 o 
  -4   1  10        4.28        8.48      8.79 o 
  -3   1  10      145.91      174.30     17.79 o 
  -2   1  10       15.78       16.82      8.71 o 
  -1   1  10      120.00      120.17     11.87 o 
   0   1  10        6.14       15.40      7.05 o 
   1   1  10      529.77      487.90     43.58 o 
   2   1  10        4.53       13.60      9.80 o 
   3   1  10       15.55       15.31      8.79 o 
   4   1  10       17.46       15.75     10.62 o 
  -4   2  10       73.77       70.24     14.91 o 
  -3   2  10       51.20       56.98     13.93 o 
  -2   2  10      240.42      244.99     17.62 o 
  -1   2  10        9.35        7.69      4.10 o 
   0   2  10      346.71      361.82     26.39 o 
   1   2  10        0.05       25.07     11.55 o 
   2   2  10      324.38      358.96     36.93 o 
   3   2  10       40.37       28.53      7.89 o 
   4   2  10      338.17      284.72     45.21 o 
  -4   3  10       33.92       34.39     10.54 o 
  -3   3  10       34.91       32.36      8.55 o 
  -2   3  10      137.64      132.20     18.02 o 
  -1   3  10       14.03       10.25      4.40 o 
   0   3  10       47.19       55.90      9.40 o 
   1   3  10      282.22      279.32     29.64 o 
   2   3  10       59.48       61.52     16.55 o 
   3   3  10       27.14       18.02      6.93 o 
   4   3  10        3.91       14.84     24.33 o 
  -4   4  10        5.98       16.62      7.43 o 
  -3   4  10       78.81       71.49     14.06 o 
  -2   4  10       96.90      102.25     14.89 o 
  -1   4  10        6.00        9.35      4.57 o 
   0   4  10      377.35      346.96     23.85 o 
   1   4  10       27.42       27.64     13.31 o 
   2   4  10      609.61      599.25     45.31 o 
   3   4  10      154.94      141.53     20.38 o 
   4   4  10      662.76      686.55     52.91 o 
  -4   5  10      114.37      113.76     19.53 o 
  -3   5  10      146.25      136.15     18.79 o 
  -2   5  10      160.76      187.41     21.53 o 
  -1   5  10      266.47      324.84     19.06 o 
   0   5  10      141.55      146.21     22.73 o 
   1   5  10       26.16       10.55      8.32 o 
   2   5  10      348.27      355.58     28.17 o 
   3   5  10        0.07        4.16      3.95 o 
   4   5  10      691.30      691.85     27.35 o 
  -4   6  10        1.61        3.69      3.69 o 
  -3   6  10      125.58      131.68     20.67 o 
  -2   6  10      100.95      109.08     10.94 o 
  -1   6  10      675.92      722.33     60.87 o 
   0   6  10      218.37      191.31     16.80 o 
   1   6  10      109.06      125.25     27.93 o 
   2   6  10      692.88      717.43     46.28 o 
   3   6  10      166.12      158.27     31.23 o 
   4   6  10      456.57      491.31     56.87 o 
  -4   7  10      121.06       98.67     11.10 o 
  -3   7  10      289.64      246.56     20.01 o 
  -2   7  10        5.34        8.68      5.86 o 
  -1   7  10      383.48      400.63     23.83 o 
   0   7  10      160.05      146.09     19.95 o 
   1   7  10      199.06      236.28     29.21 o 
   2   7  10      273.56      265.73     20.47 o 
   3   7  10      128.76      179.44     35.57 o 
  -4   8  10        1.72        4.12      4.38 o 
  -3   8  10        2.47        7.37      4.60 o 
  -2   8  10      168.00      155.53     22.43 o 
  -1   8  10        1.54       10.46      4.14 o 
   0   8  10      158.43      177.36     14.39 o 
   1   8  10      771.51      780.74     50.48 o 
   2   8  10       77.00       93.33     15.23 o 
   3   8  10      425.02      468.73     76.98 o 
  -3   9  10       26.36       19.08      4.69 o 
  -2   9  10      200.32      204.06     16.39 o 
  -1   9  10       70.39       69.86     14.22 o 
   0   9  10       51.03       46.49     10.72 o 
   1   9  10      208.25      211.92     18.10 o 
   2   9  10       96.85       94.83     13.57 o 
   3   9  10       16.03       18.09      8.54 o 
  -3  10  10       10.08        4.87      5.10 o 
  -2  10  10        6.08        5.67      4.91 o 
  -1  10  10       60.95       67.94     10.78 o 
   0  10  10        8.96       16.19      6.15 o 
   1  10  10      731.25      731.69     54.52 o 
   2  10  10        0.17       10.61     12.87 o 
   3  10  10      719.04      710.89     26.14 o 
  -3  11  10        9.96       17.18      5.34 o 
  -2  11  10      255.39      253.30     16.81 o 
  -1  11  10       75.05       62.44     14.20 o 
   0  11  10      244.97      275.07     21.31 o 
   1  11  10      113.69       96.65     22.34 o 
   2  11  10      894.30      958.61     48.70 o 
  -2  12  10       85.18       84.48     11.19 o 
  -1  12  10      104.42      110.22     13.15 o 
   0  12  10       24.63       28.42      9.23 o 
   1  12  10      468.15      470.71     37.79 o 
   2  12  10       64.19       58.72     13.95 o 
  -2  13  10      110.60       89.35     11.51 o 
  -1  13  10        1.70        4.62      3.83 o 
   0  13  10      273.42      292.53     19.84 o 
   1  13  10       61.53       57.10     13.79 o 
   2  13  10       80.32       54.80     24.92 o 
  -1  14  10      204.23      152.75     29.44 o 
   0  14  10        8.14        3.40      3.32 o 
   1  14  10        1.25        9.83      7.19 o 
  -3   0  11        1.41       12.96     12.03 o 
  -1   0  11        8.99        9.48     11.65 o 
   1   0  11      149.07      125.53     24.84 o 
  -3   1  11       73.51       69.80     13.24 o 
  -2   1  11      878.42      901.49     27.89 o 
  -1   1  11        0.19        2.73      5.59 o 
   0   1  11      363.70      375.88     30.58 o 
   1   1  11       10.33       12.77      8.78 o 
   2   1  11      269.75      313.21     53.44 o 
  -3   2  11      220.90      208.39     30.44 o 
  -2   2  11       15.07       13.69      9.23 o 
  -1   2  11       50.40       55.12     11.21 o 
   0   2  11       12.55        1.63      4.96 o 
   1   2  11       55.69       39.70     10.74 o 
   2   2  11       19.49       25.11     19.87 o 
  -2   3  11       47.28       49.28      7.53 o 
  -1   3  11       10.50        5.14      4.07 o 
   0   3  11      196.66      224.40     23.97 o 
   1   3  11       95.23       92.36     17.31 o 
   2   3  11        5.33        6.96      8.14 o 
  -2   4  11       58.76       72.95      9.55 o 
  -1   4  11       49.12       52.14      6.57 o 
   0   4  11        9.84       13.48     10.44 o 
   1   4  11       34.36       27.08     10.15 o 
   2   4  11       19.28       59.13     27.63 o 
  -2   5  11      251.24      193.09     33.34 o 
  -1   5  11      308.37      328.38     21.41 o 
   0   5  11       38.38       39.60     17.52 o 
   1   5  11        6.98        9.15      7.10 o 
   2   5  11        6.27        7.76      8.20 o 
  -2   6  11       48.63       46.70     10.08 o 
  -1   6  11       53.52       60.72     10.10 o 
   0   6  11       49.89       32.49     15.26 o 
   1   6  11        0.43        6.20      9.25 o 
  -2   7  11      575.51      634.92     22.58 o 
  -1   7  11      407.28      418.03     18.42 o 
   0   7  11       20.54        5.65      6.95 o 
   1   7  11        5.28        7.57      7.67 o 
  -1   8  11      135.34      119.00     25.12 o 
   0   8  11       10.41       20.88      8.58 o 
   1   8  11       43.11       37.20     15.24 o 
   0   9  11      190.25      179.34     18.12 o 
                                                 
